# Supplementary material for: Telencephalic outputs from the medial entorhinal cortex are copied directly to the hippocampus
Source: eLife. 2022 Feb 21;11:e73162. doi: 10.7554/eLife.73162 (PMC8940174; doi:10.7554/eLife.73162)
Supplement: Source data 1. — Source data used to generate all plots in Figure 4, Figure 4—figure supplement 1. Barcode counts were filtered and normalized by spike-in counts as described in methods. Column names are abbreviations of brain area names as explained in figure legends. [file elife-73162-data1.csv]

dEC	Olf/Ctxsp	Isocortex	vEC	dHip	CNU	vHip	negative control	brain
265	1	0	0	0	0	0	0	brain 1
85	3	1	0	2	2	0	0	brain 1
15	0	0	0	5	0	0	0	brain 1
0	0	0	3	2	0	0	0	brain 1
35	0	0	0	4	0	8	0	brain 1
13	0	0	0	1	0	0	0	brain 1
464	0	0	0	18	0	0	0	brain 1
1	0	0	1	1	0	1	0	brain 1
9	0	0	0	1	0	0	0	brain 1
59	0	1	1	1	1	0	0	brain 1
1	0	0	0	9	0	0	0	brain 1
22	0	2	0	9	0	0	0	brain 1
2	0	0	0	0	0	1	0	brain 1
18	0	0	1	4	0	21	0	brain 1
1	0	0	0	9	0	0	0	brain 1
125	2	1	0	1	4	1	0	brain 1
5	0	0	0	1	0	0	0	brain 1
1116	5	8	1	0	7	3	0	brain 1
3	0	0	0	8	0	9	0	brain 1
843	4	2	0	7	15	0	0	brain 1
1	0	0	0	2	0	0	0	brain 1
1	0	0	1	0	0	1	0	brain 1
10	0	0	36	1	0	0	0	brain 1
70	0	6	0	11	7	0	0	brain 1
12	0	0	0	1	0	0	0	brain 1
7	0	0	1	2	0	0	0	brain 1
406	0	0	0	2	0	0	0	brain 1
1	0	0	8	59	0	0	0	brain 1
3	0	0	0	121	0	0	0	brain 1
25	0	0	0	2	0	0	0	brain 1
29	0	40	0	0	0	1	0	brain 1
3	1	0	0	43	1	266	0	brain 1
21	0	1	0	0	0	0	0	brain 1
1	0	0	0	0	1	0	0	brain 1
1	0	0	0	8	0	1	0	brain 1
3	0	0	0	8	0	0	0	brain 1
1	0	0	1	37	0	0	0	brain 1
1	0	0	0	160	0	0	0	brain 1
1	0	0	0	2	0	0	0	brain 1
202	0	0	0	1	0	0	0	brain 1
20	0	0	0	0	1	0	0	brain 1
2	0	0	0	0	0	3	0	brain 1
3	19	5	127	15	2	3	0	brain 1
5	0	0	0	8	0	6	0	brain 1
10	0	0	0	1	0	0	0	brain 1
405	0	0	0	1	0	0	0	brain 1
3	0	0	1	0	0	2	0	brain 1
48	0	0	3	3	0	0	0	brain 1
11	0	0	70	1	0	0	0	brain 1
1	0	0	0	0	0	6	0	brain 1
35	0	0	0	0	0	1	0	brain 1
6	0	0	0	0	0	23	0	brain 1
29	0	0	0	2	0	1	0	brain 1
7	0	0	0	3	0	0	0	brain 1
155	0	0	0	0	0	7	0	brain 1
1	0	0	0	2	0	0	0	brain 1
42	0	0	0	1	0	0	0	brain 1
8	1	2	0	6	0	0	0	brain 1
1	0	36	0	10	14	0	0	brain 1
9	0	0	43	3	0	0	0	brain 1
6	0	0	0	0	0	1	0	brain 1
661	0	2	0	20	1	0	0	brain 1
2	0	0	0	1	0	0	0	brain 1
143	0	0	0	5	0	0	0	brain 1
13	0	1	0	109	0	0	0	brain 1
14	0	0	0	0	1	0	0	brain 1
1	0	0	1	233	0	0	0	brain 1
2	0	0	42	1	0	2	0	brain 1
7	1	6	0	4	4	1	0	brain 1
195	0	4	0	4	1	0	0	brain 1
5	0	0	0	9	0	2	0	brain 1
1	0	0	1	1084	1	0	0	brain 1
534	0	0	1	4	0	0	0	brain 1
0	0	0	6	2	0	0	0	brain 1
199	0	0	5	8	0	0	0	brain 1
1234	0	71	1	2	0	0	0	brain 1
447	0	1	1	8	1	0	0	brain 1
105	0	0	0	6	0	0	0	brain 1
1	0	0	0	2	0	0	0	brain 1
1	0	0	0	0	0	2	0	brain 1
3	0	0	0	1	0	0	0	brain 1
16	2	0	0	0	0	0	0	brain 1
4	0	0	1	5	0	1	0	brain 1
2	0	0	0	0	0	2	0	brain 1
5	0	0	0	10	0	15	0	brain 1
1427	22	0	0	13	80	3	0	brain 1
89	0	0	1	1	0	0	0	brain 1
1	0	0	0	139	0	0	0	brain 1
1	0	0	1	0	0	11	0	brain 1
24	0	0	0	3	0	0	0	brain 1
372	0	3	1	0	0	1	0	brain 1
2	0	0	0	1	0	0	0	brain 1
1	25	0	2	0	27	4	0	brain 1
1	0	0	0	0	0	1	0	brain 1
203	0	2	0	27	0	0	0	brain 1
1	0	1	0	0	0	0	0	brain 1
59	0	0	0	0	1	0	0	brain 1
28	0	0	0	1	0	0	0	brain 1
5	0	1	0	1	0	0	0	brain 1
1	0	0	1	144	0	1	0	brain 1
0	0	1	2	0	0	0	0	brain 1
1	0	3	0	0	0	0	0	brain 1
6	0	0	1	2	0	8	0	brain 1
111	0	0	0	1	0	0	0	brain 1
8	0	0	0	0	0	1	0	brain 1
4	0	0	0	7	0	16	0	brain 1
210	0	3	0	6	2	0	0	brain 1
53	0	0	0	0	0	1	0	brain 1
11	0	0	406	135	1	3	0	brain 1
355	12	3	2	5	5	4	0	brain 1
4	2	6	26	1522	0	4	0	brain 1
384	6	1	0	2	1	1	0	brain 1
35	12	2	0	8	5	2	0	brain 1
475	3	4	0	6	3	0	0	brain 1
5	0	0	0	1514	0	0	0	brain 1
1	1	0	0	0	0	0	0	brain 1
6	0	0	0	4	0	0	0	brain 1
1	0	1	0	0	0	0	0	brain 1
7	0	0	4	10	0	135	0	brain 1
32	0	0	0	9	0	0	0	brain 1
74	0	0	0	2	0	0	0	brain 1
3	0	0	0	13	0	0	0	brain 1
1	0	0	1	3	0	0	0	brain 1
2	0	0	0	49	0	0	0	brain 1
40	0	0	0	2	0	0	0	brain 1
1	0	0	0	13	0	0	0	brain 1
9	0	0	0	0	0	2	0	brain 1
1	0	0	0	1	0	0	0	brain 1
8	0	0	507	10	0	29	0	brain 1
1	0	0	0	1	0	0	0	brain 1
44	0	3	0	7	0	1	0	brain 1
1	0	0	0	0	0	2	0	brain 1
2	0	1	0	7	0	0	0	brain 1
17	0	4	0	0	0	0	0	brain 1
86	0	0	0	6	0	0	0	brain 1
0	0	0	2	112	0	0	0	brain 1
2	0	2	0	0	0	0	0	brain 1
27	0	0	0	154	1	15	0	brain 1
1	0	0	0	5	0	0	0	brain 1
8	1	5	546	18	18	3	0	brain 1
3	0	0	1	2	0	0	0	brain 1
2	0	0	0	11	0	0	0	brain 1
68	0	0	5	8	0	9	0	brain 1
2	0	0	0	2	0	0	0	brain 1
1848	34	1	0	30	41	5	0	brain 1
9	0	0	0	1	0	292	0	brain 1
12	19	11	0	0	34	4	0	brain 1
1	0	0	0	0	0	2	0	brain 1
8	0	0	115	2	0	0	0	brain 1
31	0	0	0	17	0	0	0	brain 1
34	0	0	0	0	0	1	0	brain 1
696	0	0	0	3	0	0	0	brain 1
1	0	0	0	4	0	0	0	brain 1
27	0	0	0	1	0	0	0	brain 1
180	0	0	0	91	0	0	0	brain 1
2	0	0	0	0	0	1	0	brain 1
16	0	0	0	4	0	0	0	brain 1
1	10	0	0	0	5	1	0	brain 1
1	0	0	0	1	0	0	0	brain 1
464	0	0	0	1	0	3	0	brain 1
22	0	0	0	1	0	0	0	brain 1
0	0	0	5	50	0	0	0	brain 1
199	2	0	0	0	9	1	0	brain 1
101	0	0	0	23	0	0	0	brain 1
7	0	0	0	10	0	0	0	brain 1
39	0	3	0	2	0	0	0	brain 1
1	0	0	0	1	0	0	0	brain 1
40	0	17	11	32	7	1	0	brain 1
39	0	0	1	3	0	14	0	brain 1
20	0	0	0	1	0	0	0	brain 1
549	0	0	0	2	0	0	0	brain 1
0	0	0	2	57	0	0	0	brain 1
21	0	0	0	45	0	0	0	brain 1
53	0	0	0	1	0	0	0	brain 1
19	0	0	0	9	0	0	0	brain 1
397	0	0	0	22	0	0	0	brain 1
15	4	1	1	9	3	1	0	brain 1
27	0	0	0	3	0	3	0	brain 1
549	18	0	0	7	5	2	0	brain 1
1	0	1	6	1227	0	0	0	brain 1
21	0	0	0	2	0	0	0	brain 1
79	0	1	1	11	0	8	0	brain 1
0	0	0	6	5	0	0	0	brain 1
1	2	0	0	13	0	1	0	brain 1
20	0	7	0	7	0	0	0	brain 1
242	0	0	0	22	0	18	0	brain 1
4	0	0	0	1	0	0	0	brain 1
0	0	0	3	91	0	1	0	brain 1
1	0	0	0	4	0	0	0	brain 1
0	0	0	1	6	0	0	0	brain 1
0	0	0	1	4	0	0	0	brain 1
67	1	0	0	4	0	0	0	brain 1
0	0	1	1	293	0	0	1	brain 1
11	6	0	0	0	1	1	0	brain 1
2	0	0	0	1266	0	0	0	brain 1
2	0	1	0	0	0	0	0	brain 1
22	0	0	0	1	0	0	0	brain 1
1053	0	0	0	0	0	3	0	brain 1
11	0	2	11	2339	0	4	1	brain 1
5	0	0	0	267	0	0	0	brain 1
129	0	0	0	0	0	7	0	brain 1
12	0	0	0	2	0	0	0	brain 1
9	0	0	0	1	0	0	0	brain 1
240	11	5	1	6	12	5	0	brain 1
12	1	0	0	3	0	78	0	brain 1
18	0	0	0	0	1	0	0	brain 1
3	0	0	0	3	0	0	0	brain 1
4	0	0	0	2	0	0	0	brain 1
3	0	0	0	2	2	0	0	brain 1
11	0	1	0	0	0	0	0	brain 1
1	0	0	0	8	0	1	0	brain 1
1	7	2	0	4	2	3	0	brain 1
31	0	0	1	26	0	0	0	brain 1
8	0	0	0	5	0	0	0	brain 1
449	0	0	11	0	0	2	0	brain 1
358	0	0	0	5	0	0	0	brain 1
2	0	0	5	143	0	8	0	brain 1
36	0	0	0	9	0	0	0	brain 1
10	2	2	312	2768	2	9	0	brain 1
16	0	0	0	0	0	1	0	brain 1
1	0	0	0	0	0	1	0	brain 1
155	0	7	0	4	4	0	0	brain 1
2	0	0	0	1	0	0	0	brain 1
8	0	0	0	7	1	0	0	brain 1
1419	17	29	0	22	27	3	0	brain 1
4	1	1862	0	1	1	0	0	brain 1
3	0	0	0	1	0	0	0	brain 1
533	0	0	0	116	0	0	0	brain 1
2	1	0	2	444	0	8	0	brain 1
13	0	0	1	36	0	0	0	brain 1
4	0	0	0	2	0	0	0	brain 1
396	0	0	0	2	0	0	0	brain 1
12	0	0	0	0	0	17	0	brain 1
12	0	0	0	0	0	1	0	brain 1
0	0	0	1	1	0	0	0	brain 1
0	0	0	1	16	0	0	0	brain 1
560	0	0	0	1	0	0	0	brain 1
1	0	0	0	35	0	0	0	brain 1
14	0	0	0	1	0	0	0	brain 1
606	2	13	2	6	17	2	0	brain 1
62	0	0	1	2	0	5	0	brain 1
0	0	0	26	1	0	0	0	brain 1
5	1	0	0	37	0	10	0	brain 1
16	0	0	0	0	2	0	0	brain 1
0	0	0	4	51	0	0	0	brain 1
1	1	0	0	0	1	0	0	brain 1
1	0	0	0	2	0	0	0	brain 1
32	0	0	0	2	0	0	0	brain 1
313	0	3	1	6	1	1	0	brain 1
4	0	0	1	10	0	0	0	brain 1
1	0	0	0	4	0	5	0	brain 1
12	0	0	0	0	0	8	0	brain 1
4	0	0	7	1	0	0	0	brain 1
0	1	1	1	3	3	0	0	brain 1
126	0	0	0	0	0	1	0	brain 1
1037	0	0	0	12	0	17	0	brain 1
2	0	0	1	2	2	1	0	brain 1
1	0	0	1	21	0	0	0	brain 1
136	0	0	0	1	0	2	0	brain 1
0	0	0	3	3	0	1	0	brain 1
0	0	0	21	3	0	0	0	brain 1
1	0	0	0	1	0	0	0	brain 1
6	0	0	0	15	0	14	0	brain 1
109	0	2	0	0	0	0	0	brain 1
3	0	0	10	765	0	3	0	brain 1
4	0	0	0	7	0	0	0	brain 1
381	9	12	27	19	31	8	0	brain 1
5	0	0	345	48	0	1	0	brain 1
1	0	0	0	1009	0	0	0	brain 1
1	0	0	0	555	0	0	0	brain 1
186	0	0	0	9	0	0	0	brain 1
174	4	1	0	2	7	3	0	brain 1
2	0	7	0	51	2	0	0	brain 1
1	0	0	0	1	0	0	0	brain 1
1	0	0	0	32	0	16	0	brain 1
8	0	0	0	1	0	0	0	brain 1
1	0	0	0	22	0	0	0	brain 1
3	0	0	0	1	0	0	0	brain 1
0	0	0	29	2	0	0	0	brain 1
140	0	3	0	1	0	0	0	brain 1
0	0	0	4	4	0	0	0	brain 1
16	0	0	80	13	0	0	0	brain 1
3	0	0	0	11	0	0	0	brain 1
180	0	12	16	10	9	2	0	brain 1
1	0	24	0	5	1	0	0	brain 1
1	0	0	0	1	0	0	0	brain 1
103	0	0	0	13	0	0	0	brain 1
127	2	1	0	1	4	0	0	brain 1
6	0	0	3	454	0	0	1	brain 1
360	0	0	0	2	0	0	0	brain 1
64	0	0	0	4	0	0	0	brain 1
490	8	25	2	19	15	2	0	brain 1
5	0	0	0	0	0	1	0	brain 1
22	0	8	159	1	0	0	0	brain 1
96	0	1	1	4	0	13	0	brain 1
14	0	0	0	11	0	0	0	brain 1
1	0	0	0	1	0	0	0	brain 1
58	0	1	0	5	0	0	0	brain 1
15	0	0	0	7	2	1	0	brain 1
40	0	0	0	1	0	0	0	brain 1
4	0	0	0	8	0	0	0	brain 1
190	0	16	0	13	0	0	0	brain 1
12	0	0	0	1	0	1	0	brain 1
2	0	0	0	9	0	0	0	brain 1
147	0	0	0	0	0	2	0	brain 1
447	0	0	0	0	0	2	0	brain 1
4	0	0	0	1	0	0	0	brain 1
664	0	0	0	0	0	19	0	brain 1
14	0	0	0	2	0	3	0	brain 1
0	0	0	6	1	0	0	0	brain 1
1	0	0	0	313	0	1	0	brain 1
59	0	0	0	5	0	0	0	brain 1
2242	10	61	0	26	23	2	0	brain 1
8	0	0	0	6	0	1	0	brain 1
36	3	1	0	6	6	0	0	brain 1
10	0	0	0	6	0	0	0	brain 1
0	0	0	60	1	0	0	0	brain 1
8	0	0	944	328	1	2	0	brain 1
1	0	0	0	3	0	0	0	brain 1
2006	8	0	0	6	6	5	0	brain 1
2	0	0	0	1	0	1	0	brain 1
198	0	0	0	15	0	15	0	brain 1
12	0	0	0	0	0	1	0	brain 1
2	0	0	0	5	0	0	0	brain 1
1	1	0	0	0	0	0	0	brain 1
1074	6	0	0	1	4	4	0	brain 1
0	1	0	2	0	0	0	0	brain 1
1143	0	0	0	4	0	0	0	brain 1
18	0	0	0	3	0	0	0	brain 1
30	0	0	0	0	1	0	0	brain 1
283	13	6	0	4	11	9	0	brain 1
3	0	0	48	30	0	0	0	brain 1
4	0	0	0	668	0	0	0	brain 1
416	0	0	1	1	0	0	0	brain 1
6	0	0	0	3	0	0	0	brain 1
0	4	0	1	0	8	1	0	brain 1
0	0	0	24	2	0	0	0	brain 1
11	0	0	0	0	0	1	0	brain 1
0	0	0	4	3	0	0	0	brain 1
0	0	0	15	16	0	16	0	brain 1
315	0	0	1	22	0	0	0	brain 1
1	0	0	0	0	0	2	0	brain 1
2	0	0	0	11	0	65	0	brain 1
1	0	0	19	1	0	0	0	brain 1
0	0	0	59	8	0	0	0	brain 1
2	0	0	0	0	0	21	0	brain 1
0	0	0	2	2	0	0	0	brain 1
1	0	0	0	8	0	0	0	brain 1
3	0	0	0	0	0	1	0	brain 1
9	0	0	1	4	0	0	0	brain 1
1	0	0	0	0	0	12	0	brain 1
456	0	0	0	11	0	1	0	brain 1
21	0	0	0	82	0	7	0	brain 1
898	11	32	3	5	0	1	0	brain 1
1	0	82	0	86	2	0	0	brain 1
1	0	0	0	1	0	0	0	brain 1
3	0	90	0	0	0	0	0	brain 1
3	0	0	0	0	0	1	0	brain 1
3	0	0	0	7	0	1	0	brain 1
2	0	268	0	0	0	0	0	brain 1
7	0	0	0	0	0	27	0	brain 1
450	0	0	0	6	0	0	0	brain 1
18	1	2	1	1	9	1	0	brain 1
3	0	0	0	1	0	0	0	brain 1
2	0	0	0	0	0	2	0	brain 1
476	5	2	0	4	28	0	0	brain 1
14	0	0	0	43	0	0	0	brain 1
89	0	0	0	0	0	1	0	brain 1
1	0	0	1	9	0	0	0	brain 1
116	0	0	0	9	0	1	0	brain 1
234	5	0	0	2	9	2	0	brain 1
422	0	0	0	52	0	0	0	brain 1
289	1	0	0	1	0	0	0	brain 1
1358	0	133	0	2	0	0	0	brain 1
173	1	3	1	4	0	0	0	brain 1
78	0	565	0	0	3	0	0	brain 1
97	0	0	0	16	0	1	0	brain 1
0	0	0	1	29	0	0	0	brain 1
17	0	0	0	1	0	0	0	brain 1
1	0	0	0	0	0	6	0	brain 1
97	0	0	29	13	0	0	0	brain 1
1	0	0	0	1	0	0	0	brain 1
26	0	0	0	9	0	0	0	brain 1
216	0	0	1	12	0	2	0	brain 1
1	0	0	0	168	0	1	0	brain 1
1	0	0	0	0	1	0	0	brain 1
42	0	0	0	0	0	2	0	brain 1
0	0	0	1	1	0	0	0	brain 1
18	0	0	0	46	1	29	0	brain 1
14	2	1	24	2888	2	2	0	brain 1
0	0	0	2	10	0	0	0	brain 1
46	1	0	2	53	0	5	0	brain 1
1225	3	2	0	6	12	2	0	brain 1
1110	0	0	0	1	8	0	0	brain 1
0	0	3	850	0	0	17	0	brain 1
0	0	0	3	2	0	0	0	brain 1
4	0	1	0	0	0	0	0	brain 1
85	0	0	0	27	0	0	0	brain 1
1	0	0	0	1	0	0	0	brain 1
7	0	0	0	6	0	0	0	brain 1
178	0	0	0	2	0	0	0	brain 1
28	0	0	0	0	0	70	0	brain 1
13	0	0	0	23	0	2	0	brain 1
53	0	2	5	16	0	0	0	brain 1
0	0	0	4	1	0	0	0	brain 1
2	0	0	0	2	0	0	0	brain 1
8	0	0	0	3	0	0	0	brain 1
2	0	0	1	116	0	0	0	brain 1
3	0	1	0	0	0	0	0	brain 1
148	0	0	2	2	0	0	0	brain 1
132	0	0	0	1	0	0	0	brain 1
4	0	0	5	3	0	0	0	brain 1
4	0	0	0	0	1	1	0	brain 1
6	0	1	0	5	0	0	0	brain 1
1	1	0	0	219	0	1	0	brain 1
103	0	0	0	2	0	0	0	brain 1
151	0	0	0	2	0	0	0	brain 1
11	0	1	0	6	0	0	0	brain 1
37	0	0	0	1	0	0	0	brain 1
53	0	0	0	1	0	1	0	brain 1
229	2	0	0	0	2	0	0	brain 1
2	1	0	0	0	0	0	0	brain 1
3	0	0	0	1572	0	1	0	brain 1
6	0	0	0	6	0	9	0	brain 1
22	0	1	321	0	0	0	0	brain 1
130	0	0	0	0	2	0	0	brain 1
51	0	0	0	2	0	0	0	brain 1
3	0	0	0	10	0	0	0	brain 1
0	0	1	1	179	0	1	0	brain 1
13	0	0	0	3	0	0	0	brain 1
105	0	0	0	7	0	0	0	brain 1
758	1	0	38	17	0	0	0	brain 1
3	0	0	0	1	0	0	0	brain 1
2	0	0	0	276	0	0	0	brain 1
2	0	0	0	232	0	0	0	brain 1
91	0	0	0	1	0	0	0	brain 1
0	0	0	12	1	0	0	0	brain 1
0	0	0	3	3	0	0	0	brain 1
22	0	0	0	25	0	0	0	brain 1
1	0	0	0	1	0	0	0	brain 1
326	0	2	1	5	0	0	0	brain 1
1	0	0	0	10	0	0	0	brain 1
2	0	0	0	1	0	1	0	brain 1
912	0	1	0	0	0	0	0	brain 1
6	1	0	0	0	0	0	0	brain 1
1	0	0	1	14	0	21	0	brain 1
82	0	0	0	0	0	1	0	brain 1
336	0	0	0	6	0	4	0	brain 1
1687	1	10	0	14	15	4	0	brain 1
1	0	0	0	4	0	0	0	brain 1
1	0	0	0	65	0	0	0	brain 1
6	0	1	0	1524	1	0	0	brain 1
3	0	1	0	0	0	0	0	brain 1
297	0	0	0	1	0	0	0	brain 1
276	0	0	1	1	0	0	0	brain 1
15	0	0	0	0	1	0	0	brain 1
15	2	0	0	1024	1	0	0	brain 1
2	0	0	0	11	0	0	0	brain 1
9	0	0	0	4	0	0	0	brain 1
72	0	0	0	10	0	0	0	brain 1
1	0	0	1	0	0	2	0	brain 1
9	0	3	0	2	0	0	0	brain 1
3	0	1	0	82	0	1	0	brain 1
366	0	0	0	2	0	0	0	brain 1
3	0	0	0	1	0	0	0	brain 1
1	0	0	1	211	0	0	1	brain 1
37	0	2	0	1416	0	0	1	brain 1
1	0	0	0	1	0	0	0	brain 1
701	0	0	15	0	0	1	0	brain 1
790	0	0	0	25	0	0	0	brain 1
0	0	0	19	1	0	0	0	brain 1
99	0	0	0	4	0	1	0	brain 1
12	0	0	0	0	4	0	0	brain 1
68	0	0	0	1	0	0	0	brain 1
86	0	0	1	2	0	0	0	brain 1
70	0	0	0	2	0	0	0	brain 1
59	0	0	0	3	0	0	0	brain 1
1	0	0	0	8	0	1	0	brain 1
2	0	0	0	1	0	0	0	brain 1
69	0	0	0	1	0	1	0	brain 1
1	0	0	0	0	0	3	0	brain 1
9	0	0	0	7	0	0	0	brain 1
2	1	2	1	13	0	3	0	brain 1
47	0	0	0	1	0	0	0	brain 1
0	0	0	184	16	0	0	0	brain 1
319	1	54	0	11	11	2	0	brain 1
0	0	0	2	5	0	0	0	brain 1
27	0	0	0	19	0	3	0	brain 1
73	0	0	1	1	0	2	0	brain 1
38	0	1	0	0	0	0	0	brain 1
2	0	0	0	1	0	0	0	brain 1
3	0	0	0	1	0	0	0	brain 1
2	0	0	0	1	0	0	0	brain 1
6	0	0	2	1	0	0	0	brain 1
19	0	0	0	7	0	0	0	brain 1
191	0	0	1	6	0	1	0	brain 1
6	0	0	0	0	1	0	0	brain 1
1	1	0	1	237	0	1	0	brain 1
1	0	0	0	1	0	0	0	brain 1
12	6	6	940	12	13	10	0	brain 1
88	0	0	0	4	0	1	0	brain 1
0	0	0	5	5	0	0	0	brain 1
1	6	19	39	6	44	6	0	brain 1
12	1	0	0	0	0	0	0	brain 1
7	0	0	0	27	0	1	0	brain 1
6	0	0	0	3	0	9	0	brain 1
20	0	0	0	1	0	0	0	brain 1
716	0	0	0	25	0	8	0	brain 1
2	4	1	0	13	0	7	0	brain 1
21	0	6	0	1	0	0	0	brain 1
3	0	0	0	2	0	0	0	brain 1
34	0	0	0	7	0	4	0	brain 1
365	0	0	0	0	1	0	0	brain 1
22	0	0	0	1	0	0	0	brain 1
1	0	0	0	5	0	0	0	brain 1
0	0	0	1	1	0	0	0	brain 1
18	0	0	0	5	0	0	0	brain 1
1	0	1	0	1	0	0	0	brain 1
8	0	0	1	63	1	2	0	brain 1
2	0	0	0	1	0	1	0	brain 1
391	0	2	0	1	1	0	0	brain 1
81	0	2	2	1	0	0	0	brain 1
4	4	0	0	1	5	1	0	brain 1
462	6	0	0	0	5	1	0	brain 1
558	0	0	0	1	0	0	0	brain 1
13	0	0	1	1	0	0	0	brain 1
7	0	0	230	4	0	0	0	brain 1
4	0	0	0	6	0	0	0	brain 1
1635	0	25	0	15	2	0	0	brain 1
2	0	0	0	1	0	0	0	brain 1
1	0	1	15	169	0	0	0	brain 1
0	0	0	664	42	0	0	0	brain 1
15	0	176	0	4	0	1	0	brain 1
761	6	0	4	4	1	5	0	brain 1
4	0	0	0	1033	2	0	0	brain 1
21	0	1	0	0	0	0	0	brain 1
3	0	0	0	1	0	0	0	brain 1
2	0	0	0	117	0	0	0	brain 1
7	0	0	0	1	0	0	0	brain 1
17	0	1	23	12	0	1	0	brain 1
314	7	27	0	16	29	0	0	brain 1
3	0	0	0	13	0	9	0	brain 1
1	0	0	0	6	0	0	0	brain 1
5	0	0	0	18	0	0	0	brain 1
7	1	0	0	23	0	3	0	brain 1
281	0	0	0	1	0	0	0	brain 1
27	5	0	0	0	4	0	0	brain 1
10	1	0	1	1	9	2	0	brain 1
2	0	0	0	3	0	1	0	brain 1
1	0	0	0	0	0	56	0	brain 1
7	0	0	0	4	0	0	0	brain 1
80	0	0	0	2	0	0	0	brain 1
510	0	0	0	1	0	0	0	brain 1
37	0	1	0	0	0	0	0	brain 1
476	1	2	0	5	9	1	0	brain 1
224	0	86	0	35	12	0	0	brain 1
494	0	0	2	1	0	1	0	brain 1
36	0	0	0	0	0	2	0	brain 1
1	0	0	0	1	0	0	0	brain 1
1	0	0	0	7	0	0	0	brain 1
313	0	0	0	1	0	0	0	brain 1
0	0	0	1	0	0	1	0	brain 1
30	0	0	0	0	0	1	0	brain 1
151	0	0	1	1	0	1	0	brain 1
2	0	0	0	5	0	0	0	brain 1
29	8	6	2	48	8	2	0	brain 1
100	0	0	0	1	0	1	0	brain 1
1	0	3	0	0	0	0	0	brain 1
4	0	1	2	313	0	0	0	brain 1
4	0	0	0	1	0	0	0	brain 1
1	0	0	0	227	0	0	0	brain 1
45	0	1	1	2	0	0	0	brain 1
2	0	0	7	61	0	118	0	brain 1
2	0	0	0	1	0	1	0	brain 1
9	0	0	0	1	0	0	0	brain 1
20	0	0	0	2	0	0	0	brain 1
525	0	0	0	0	0	1	0	brain 1
16	0	0	0	1	0	0	0	brain 1
557	0	10	0	5	0	0	0	brain 1
2	0	0	12	35	0	0	0	brain 1
3	0	0	0	1	0	0	0	brain 1
11	0	0	0	3	0	1	0	brain 1
19	0	1	0	1	0	0	0	brain 1
181	1	0	0	7	0	8	0	brain 1
66	0	0	0	3	0	0	0	brain 1
1	0	0	0	17	0	0	0	brain 1
568	0	0	0	1	0	0	0	brain 1
10	0	0	2	1	0	0	0	brain 1
0	0	0	2	1	2	1	0	brain 1
101	0	0	0	2	0	0	0	brain 1
15	4	0	12	499	0	0	0	brain 1
9	0	1	0	3	1	0	0	brain 1
765	0	0	0	3	0	0	0	brain 1
2	0	0	0	1	0	0	0	brain 1
4	0	0	0	3	0	0	0	brain 1
4	0	0	0	0	0	85	0	brain 1
1	0	0	0	0	1	0	0	brain 1
1	0	0	0	0	0	1	0	brain 1
5	0	0	0	0	0	1	0	brain 1
42	0	0	0	11	0	3	0	brain 1
0	0	0	4	1	0	1	0	brain 1
2	0	0	0	47	0	0	0	brain 1
21	0	0	0	0	0	2	0	brain 1
3	7	1	0	11	4	3	0	brain 1
3	0	0	0	3	0	0	0	brain 1
1	0	0	0	183	0	0	0	brain 1
9	0	1	0	1	1	0	0	brain 1
5	0	0	0	41	0	0	0	brain 1
1	0	0	0	4	0	0	0	brain 1
3	0	0	45	1	0	0	0	brain 1
57	0	0	0	0	0	1	0	brain 1
305	0	0	0	1	0	1	0	brain 1
11	0	0	0	2	0	8	0	brain 1
153	0	0	0	39	0	0	0	brain 1
78	1	0	0	3	0	259	0	brain 1
1	0	0	0	2	0	0	0	brain 1
5	0	0	0	2	0	1	0	brain 1
4	0	0	1	62	0	1	0	brain 1
1	0	0	0	1	0	0	0	brain 1
1	0	0	0	1	0	0	0	brain 1
114	0	1	0	0	0	0	0	brain 1
107	4	0	0	1	2	3	0	brain 1
8	0	0	0	1	0	0	0	brain 1
1	3	0	0	0	5	0	0	brain 1
3	0	0	19	1	0	0	0	brain 1
2	0	0	0	76	0	0	0	brain 1
147	0	0	1	11	0	0	0	brain 1
81	0	0	0	1	0	0	0	brain 1
49	0	0	0	1	0	0	0	brain 1
2	0	1	0	0	0	0	0	brain 1
667	4	9	1	8	1	10	0	brain 1
140	0	0	0	1	0	0	0	brain 1
1	1	8	9	1	6	2	0	brain 1
0	0	1	11	3	1	0	0	brain 1
147	0	0	0	47	0	2	0	brain 1
1	0	0	0	1	0	0	0	brain 1
20	1	0	0	0	0	1	0	brain 1
10	0	0	0	4	0	0	0	brain 1
1	0	0	0	0	0	2	0	brain 1
144	0	0	0	2	0	0	0	brain 1
2	0	0	0	43	0	0	0	brain 1
9	23	0	0	2	28	3	0	brain 1
8	2	2	308	44	0	1	0	brain 1
2	0	0	0	4	0	4	0	brain 1
19	0	0	0	3	0	0	0	brain 1
4	0	1	0	245	0	0	0	brain 1
404	1	6	0	16	0	0	0	brain 1
206	0	0	0	1	0	1	0	brain 1
275	0	0	0	2	0	0	0	brain 1
290	0	3	8	4	0	0	0	brain 1
8	0	0	0	1	0	0	0	brain 1
11	27	19	0	14	12	3	0	brain 1
3	0	1	0	0	0	0	0	brain 1
15	0	0	0	2	0	0	0	brain 1
4	0	0	0	2	0	0	0	brain 1
3	0	0	0	0	0	1	0	brain 1
29	0	0	0	0	0	1	0	brain 1
8	0	1	0	618	0	2	0	brain 1
1	0	1	0	92	0	0	0	brain 1
1	0	0	0	25	0	0	0	brain 1
1	0	0	0	322	0	0	0	brain 1
24	0	0	0	50	0	0	0	brain 1
57	0	0	1	0	0	4	0	brain 1
184	0	0	0	1	0	0	0	brain 1
1	1	0	0	0	0	0	0	brain 1
638	11	8	2	2	13	2	0	brain 1
1244	1	3	0	13	1	344	0	brain 1
2	0	3	0	0	0	0	0	brain 1
265	0	0	0	0	0	4	0	brain 1
284	0	0	0	1	0	0	0	brain 1
12	0	0	1	0	0	3	0	brain 1
532	0	0	0	4	0	0	0	brain 1
19	0	0	0	4	0	0	0	brain 1
756	0	3	0	0	0	0	0	brain 1
0	0	0	3	4	0	0	0	brain 1
7	0	15	0	0	0	0	0	brain 1
572	0	0	2	6	0	10	0	brain 1
2	0	0	0	3	0	0	0	brain 1
82	0	4	0	1	1	1	0	brain 1
55	3	0	8	3	3	0	0	brain 1
12	0	0	0	1	0	0	0	brain 1
5	0	0	0	1	0	0	0	brain 1
16	0	0	0	0	0	2	0	brain 1
1	0	0	0	21	0	0	0	brain 1
1025	0	0	0	2	0	15	0	brain 1
5	0	0	0	8	0	0	0	brain 1
2194	15	33	0	27	76	11	0	brain 1
562	0	0	0	8	0	0	0	brain 1
147	0	1	0	2	1	0	0	brain 1
0	0	0	175	29	0	2	0	brain 1
18	0	1	0	0	0	0	0	brain 1
199	0	2	0	2	0	0	0	brain 1
205	0	2	0	0	0	0	0	brain 1
2	0	1	0	1194	1	0	0	brain 1
1	0	0	0	0	0	5	0	brain 1
80	0	0	32	2	0	1	0	brain 1
30	3	0	2	11	0	361	0	brain 1
3	0	0	0	1	0	0	0	brain 1
37	5	6	0	15	0	4	0	brain 1
28	0	0	0	2	0	0	0	brain 1
6	6	0	0	6	4	5	0	brain 1
6	0	1	0	0	0	0	0	brain 1
29	0	0	0	4	0	0	0	brain 1
550	1	0	0	3	0	10	0	brain 1
7	0	0	0	1	0	0	0	brain 1
6	0	0	0	14	0	1	0	brain 1
1001	6	3	0	1	3	0	0	brain 1
269	0	0	0	0	0	2	0	brain 1
7	0	0	2	4	0	10	0	brain 1
107	0	0	0	3	0	0	0	brain 1
1	0	0	0	12	0	0	0	brain 1
1	0	0	0	7	0	0	0	brain 1
218	0	0	1	1	0	2	0	brain 1
5	0	0	64	13	0	0	0	brain 1
1	1	1	0	173	0	0	0	brain 1
13	1	0	19	0	0	0	0	brain 1
1	0	0	0	1	0	0	0	brain 1
2	0	0	0	2	0	0	0	brain 1
8	0	0	0	85	0	0	0	brain 1
82	0	0	0	1	0	0	0	brain 1
0	0	0	3	1	0	0	0	brain 1
3	0	0	0	1	0	0	0	brain 1
2	0	0	0	1	0	0	0	brain 1
1	3	49	0	1285	5	0	0	brain 1
70	6	4	0	1	3	3	0	brain 1
124	0	0	0	0	0	2	0	brain 1
3	0	0	0	2	0	0	0	brain 1
26	0	0	0	28	0	0	0	brain 1
4	0	0	0	15	0	0	0	brain 1
0	0	0	4	17	0	0	0	brain 1
202	0	5	0	2	1	1	0	brain 1
5	1	1	0	3	1	16	0	brain 1
1	0	0	3	32	0	0	0	brain 1
3	0	0	0	3	0	0	0	brain 1
2	0	0	0	74	0	0	0	brain 1
420	0	0	0	19	0	1	0	brain 1
94	0	0	1	0	0	1	0	brain 1
51	17	6	1	2	1	2	0	brain 1
0	0	0	1	210	0	1	0	brain 1
718	0	0	1	6	0	7	0	brain 1
4	0	0	0	0	0	1	0	brain 1
77	0	0	0	3	0	0	0	brain 1
1	0	0	0	0	0	1	0	brain 1
2	0	0	0	210	0	0	0	brain 1
18	0	0	411	2	0	0	0	brain 1
8	0	0	0	2	0	0	0	brain 1
10	1	0	0	85	1	0	0	brain 1
2	1	3	0	16	0	6	0	brain 1
1	0	0	0	7	0	0	0	brain 1
2779	8	18	0	6	38	9	0	brain 1
27	32	1	0	0	36	15	0	brain 1
1	0	3	0	0	0	0	0	brain 1
1	0	0	0	0	0	1	0	brain 1
1	0	0	0	7	0	0	0	brain 1
2	0	0	0	18	0	0	0	brain 1
348	0	1	0	0	2	0	0	brain 1
10	0	0	0	1	0	0	0	brain 1
726	0	0	0	4	0	10	0	brain 1
1	0	0	0	1	0	0	0	brain 1
3	0	0	0	1	0	0	0	brain 1
3	0	2	0	8	0	0	0	brain 1
1	0	0	0	13	0	0	0	brain 1
0	0	0	2	35	0	0	0	brain 1
40	0	0	0	0	0	2	0	brain 1
102	0	0	1	1	0	1	0	brain 1
1	0	0	0	59	0	0	0	brain 1
15	0	3	0	0	0	0	0	brain 1
48	0	0	0	1	0	0	0	brain 1
1	0	0	0	696	0	0	0	brain 1
31	0	1	0	0	0	0	0	brain 1
194	0	0	0	3	0	0	0	brain 1
11	0	0	5	0	0	1	0	brain 1
1	0	0	100	1	0	0	0	brain 1
4	0	0	0	2	0	0	0	brain 1
223	0	0	0	0	0	10	0	brain 1
3	0	2	0	660	0	0	0	brain 1
86	0	0	0	2	0	1	0	brain 1
8	0	0	15	27	0	0	0	brain 1
71	0	0	0	0	0	3	0	brain 1
1574	1	1	1	42	0	0	0	brain 1
379	0	0	2	32	0	0	0	brain 1
44	0	0	0	1	2	0	0	brain 1
18	0	0	0	13	0	0	0	brain 1
4	0	0	0	15	1	1	0	brain 1
8	0	0	0	0	0	1	0	brain 1
16	0	0	0	1	0	0	0	brain 1
23	0	0	1	2	0	1	0	brain 1
7	0	0	0	15	0	5	0	brain 1
5	0	0	2	14	0	28	0	brain 1
38	0	0	0	1	0	0	0	brain 1
419	0	0	1	0	0	9	0	brain 1
1	0	44	0	0	1	0	0	brain 1
9	0	0	0	0	0	39	0	brain 1
1	23	0	3	0	16	5	0	brain 1
64	1	0	0	0	0	0	0	brain 1
6	0	0	0	3	0	0	0	brain 1
9	0	1	0	0	0	0	0	brain 1
597	0	0	22	8	0	0	0	brain 1
1	1	0	0	2	1	0	0	brain 1
10	0	0	1	14	0	4	0	brain 1
380	0	0	0	0	0	1	0	brain 1
5	1	0	0	54	0	6	0	brain 1
9	0	0	0	1	0	0	0	brain 1
40	1	0	0	1	0	1	0	brain 1
1	0	0	0	4	0	0	0	brain 1
4	0	0	0	3	0	0	0	brain 1
12	0	0	0	14	0	0	0	brain 1
4	0	0	0	1	0	0	0	brain 1
33	1	0	0	0	0	0	0	brain 1
1	0	0	0	15	0	1	0	brain 1
18	0	2	0	3	0	0	0	brain 1
101	0	0	0	3	0	0	0	brain 1
74	0	0	0	1	0	0	0	brain 1
8	0	0	0	0	0	1	0	brain 1
260	0	0	1	0	0	18	0	brain 1
128	0	1	0	0	0	0	0	brain 1
3	1	0	0	0	2	0	0	brain 1
1	1	0	0	0	1	0	0	brain 1
210	0	0	0	0	0	3	0	brain 1
830	20	31	0	14	26	6	0	brain 1
13	0	0	0	8	1	8	0	brain 1
13	0	0	0	0	0	1	0	brain 1
6	0	0	0	2	0	0	0	brain 1
0	0	0	107	2	0	0	0	brain 1
3	1	0	123	7	0	0	0	brain 1
3	0	1	0	163	0	0	0	brain 1
6	1	0	0	31	0	13	0	brain 1
17	38	6	0	8	31	6	0	brain 1
2	0	1	0	48	0	0	0	brain 1
6	0	0	1	16	0	0	0	brain 1
616	0	8	0	2	0	0	0	brain 1
46	3	0	0	0	3	4	0	brain 1
324	0	0	0	1	0	0	0	brain 1
516	0	0	10	0	0	1	0	brain 1
1	0	0	0	6	0	0	0	brain 1
48	0	0	0	23	0	0	0	brain 1
54	0	0	0	1	0	0	0	brain 1
2	0	0	0	1	0	6	0	brain 1
18	0	0	0	1	0	1	0	brain 1
104	0	0	0	10	0	0	0	brain 1
2	0	18	0	1	1	0	0	brain 1
145	0	0	0	1	0	0	0	brain 1
9	0	0	0	6	0	0	0	brain 1
2	0	0	0	0	0	1	0	brain 1
0	0	0	1	31	0	0	0	brain 1
6	0	0	0	42	0	3	0	brain 1
84	0	0	1	2	0	9	0	brain 1
16	0	0	0	2	0	0	0	brain 1
8	1	0	0	0	0	0	0	brain 1
26	0	0	0	68	0	18	0	brain 1
2	0	0	0	1	0	0	0	brain 1
1	0	2	0	2593	1	0	0	brain 1
13	0	0	0	7	0	1	0	brain 1
1	0	0	0	0	0	2	0	brain 1
20	0	0	0	1	0	0	0	brain 1
4	0	0	0	2	0	0	0	brain 1
2	0	4	0	32	8	0	0	brain 1
12	0	0	0	0	1	0	0	brain 1
1	1	11	5	3	4	5	0	brain 1
24	0	0	0	1	0	0	0	brain 1
989	0	1	0	0	0	0	0	brain 1
0	0	0	3	8	0	9	0	brain 1
2	0	0	0	0	0	3	0	brain 1
1	0	0	0	0	0	1	0	brain 1
7	0	0	73	4	0	4	0	brain 1
1	0	1	0	0	0	0	0	brain 1
0	0	0	9	15	0	0	0	brain 1
1	0	0	0	0	0	1	0	brain 1
49	0	0	0	0	1	0	0	brain 1
0	0	0	1	39	0	0	0	brain 1
0	0	0	27	1	0	0	0	brain 1
1	0	0	0	1	0	0	0	brain 1
37	0	0	0	13	0	0	0	brain 1
76	8	7	0	12	15	0	0	brain 1
131	4	3	0	9	0	0	0	brain 1
11	18	0	0	37	9	2	0	brain 1
48	2	0	0	0	1	0	0	brain 1
0	0	0	5	7	0	0	0	brain 1
1	1	0	3	4	0	15	0	brain 1
511	1	0	0	6	1	0	0	brain 1
349	4	1	0	1	11	4	0	brain 1
4	0	0	0	7	0	0	0	brain 1
937	5	0	0	2	1	5	0	brain 1
4	0	0	0	1	0	0	0	brain 1
2	0	0	0	2	0	0	0	brain 1
1	0	0	0	18	0	0	0	brain 1
14	0	0	0	1	0	0	0	brain 1
145	0	0	1	10	0	0	0	brain 1
10	0	0	0	1	0	0	0	brain 1
160	0	75	0	4	0	0	0	brain 1
10	0	1	0	0	0	0	0	brain 1
10	0	0	0	0	0	56	0	brain 1
4	0	0	0	1	0	0	0	brain 1
2	0	0	0	0	0	18	0	brain 1
13	1	0	0	0	0	0	0	brain 1
2	0	0	0	1	0	0	0	brain 1
489	0	0	0	1	0	0	0	brain 1
2	0	0	0	4	0	0	0	brain 1
4	0	2	0	1	0	0	0	brain 1
5	0	0	0	7	0	0	0	brain 1
87	0	0	0	7	0	2	0	brain 1
6	0	0	0	5	0	12	0	brain 1
189	0	0	0	2	0	14	0	brain 1
6	0	0	0	1	0	0	0	brain 1
24	0	0	0	69	0	5	0	brain 1
444	4	1	0	4	5	4	0	brain 1
723	3	7	2	21	10	6	0	brain 1
1	0	0	0	3	0	3	0	brain 1
75	0	1	0	5505	1	1	1	brain 1
2	44	5	1	3	15	12	0	brain 1
5	1	0	0	69	0	0	0	brain 1
104	0	0	3	0	0	1	0	brain 1
361	1	0	0	18	0	0	0	brain 1
127	2	2	1	1	0	0	0	brain 1
5	0	0	665	106	0	1	0	brain 1
888	0	0	0	34	0	0	0	brain 1
2	0	0	0	0	0	1	0	brain 1
1	0	14	0	0	0	0	0	brain 1
1	0	0	0	1	0	0	0	brain 1
9	0	0	2	3	0	62	0	brain 1
1	0	0	0	0	0	42	0	brain 1
32	0	0	0	1	0	0	0	brain 1
2	0	315	0	0	0	0	0	brain 1
52	0	0	0	1	0	0	0	brain 1
205	0	0	0	1	0	59	1	brain 1
20	0	0	4	3	0	5	0	brain 1
3	0	1	0	10	0	3	0	brain 1
2	0	0	1	0	2	0	0	brain 1
1	0	0	0	16	0	0	0	brain 1
269	0	0	0	5	0	0	0	brain 1
5	0	0	1	1	0	0	0	brain 1
0	0	0	3	1	0	0	0	brain 1
203	0	0	0	2	0	0	0	brain 1
27	37	2	0	34	12	3	0	brain 1
5	0	0	9	10	0	0	0	brain 1
2	0	0	0	12	0	0	0	brain 1
7	0	0	0	0	0	1	0	brain 1
18	0	0	0	1	0	0	0	brain 1
1	0	0	0	3	0	0	0	brain 1
191	1	1	7	3	2	2	0	brain 1
4	0	0	0	0	0	2	0	brain 1
14	0	0	0	9	0	0	0	brain 1
26	1	156	0	26	2	0	0	brain 1
4	0	0	0	1	0	0	0	brain 1
15	13	0	0	3	7	1	0	brain 1
3	0	0	0	2	0	1	0	brain 1
12	0	0	1	4	0	4	0	brain 1
1	0	0	0	0	0	3	0	brain 1
2	0	0	0	14	0	0	0	brain 1
22	0	1	1	20	0	0	0	brain 1
201	0	0	0	1	0	0	0	brain 1
583	0	0	0	4	0	0	0	brain 1
2	0	0	0	8	0	0	0	brain 1
135	4	4	0	4	3	1	0	brain 1
1	0	0	0	2	0	0	0	brain 1
2	0	0	0	1	1	0	0	brain 1
29	0	0	0	9	0	0	0	brain 1
881	0	0	3	12	0	1	0	brain 1
12	0	0	0	0	0	2	0	brain 1
1	0	0	0	1	0	0	0	brain 1
5	0	0	1	1	0	0	0	brain 1
1	0	0	0	0	0	1	0	brain 1
127	1	6	0	1	0	0	0	brain 1
3	0	0	0	1	0	0	0	brain 1
144	0	0	0	0	0	1	0	brain 1
20	0	0	0	0	0	1	0	brain 1
56	1	0	0	0	0	0	0	brain 1
1601	22	9	0	11	39	0	0	brain 1
3	0	0	0	12	0	0	0	brain 1
14	0	0	0	1	0	0	0	brain 1
50	0	0	0	31	0	3	0	brain 1
2	0	1	0	17	0	0	0	brain 1
805	0	0	1	20	0	0	0	brain 1
4	0	0	0	5	0	0	0	brain 1
0	0	0	1	3	1	0	0	brain 1
116	0	0	0	1	0	0	0	brain 1
1	0	0	0	2	0	5	0	brain 1
353	9	0	2	1	2	0	0	brain 1
108	0	0	0	32	0	0	0	brain 1
5	1	0	0	0	0	0	0	brain 1
34	0	0	0	0	2	1	0	brain 1
9	0	0	0	0	0	27	0	brain 1
748	0	0	0	1	0	0	0	brain 1
0	0	0	4	1	0	0	0	brain 1
452	0	0	0	26	0	0	0	brain 1
298	0	2	53	2	0	0	0	brain 1
366	0	0	0	5	0	0	0	brain 1
3	0	0	1	1	0	0	0	brain 1
358	0	0	0	0	0	1	0	brain 1
7	1	0	1241	2	1	0	0	brain 1
43	0	0	2	1	0	0	0	brain 1
4	0	0	0	1	0	0	0	brain 1
1	0	0	0	2	0	0	0	brain 1
4	0	1	0	1	0	0	0	brain 1
15	0	0	0	593	0	0	0	brain 1
1	0	0	0	11	0	0	0	brain 1
0	0	1	305	0	0	1	0	brain 1
210	0	0	2	6	0	6	0	brain 1
6	2	3	0	2	2	1	0	brain 1
0	0	0	6	3	0	0	0	brain 1
1	0	0	2	18	0	0	0	brain 1
121	0	0	0	6	0	0	0	brain 1
0	0	3	5	0	3	1	0	brain 1
0	0	0	3	7	1	0	0	brain 1
158	0	0	0	0	0	2	0	brain 1
231	0	0	0	12	0	0	0	brain 1
4	0	0	0	1	0	0	0	brain 1
53	1	0	0	1	0	0	0	brain 1
25	0	0	0	1	0	5	0	brain 1
1945	0	0	1	64	0	14	0	brain 1
1	0	0	0	1	0	0	0	brain 1
1	0	0	0	2	0	0	0	brain 1
2624	0	0	0	82	0	4	0	brain 1
33	0	0	0	1	0	0	0	brain 1
21	0	1	0	72	1	18	0	brain 1
10	0	1	0	0	0	0	0	brain 1
15	0	92	0	5	0	0	0	brain 1
2	0	0	1	3	0	0	0	brain 1
3	0	0	0	0	0	5	0	brain 1
8	0	0	2	25	0	14	0	brain 1
2	0	0	2	0	0	7	0	brain 1
5	0	0	0	0	0	1	0	brain 1
0	0	0	5	1	0	0	0	brain 1
48	0	2	0	177	0	0	0	brain 1
2	0	0	0	32	0	0	0	brain 1
303	0	0	0	2	0	0	0	brain 1
311	0	0	0	0	0	3	0	brain 1
1	0	0	0	1	0	0	0	brain 1
1	0	0	0	13	0	0	0	brain 1
62	0	0	0	0	0	2	0	brain 1
6	0	0	0	0	0	1	0	brain 1
0	0	0	1	1	0	21	0	brain 1
6	0	0	8	9	0	0	0	brain 1
83	1	0	0	2	0	0	0	brain 1
1	0	0	0	2	0	0	0	brain 1
72	0	0	0	1	0	0	0	brain 1
39	0	0	0	1	0	1	0	brain 1
11	0	0	0	15	0	0	0	brain 1
5	0	0	0	2	0	0	0	brain 1
3	0	0	0	444	0	0	0	brain 1
8	0	0	1	353	0	0	0	brain 1
1710	0	0	0	85	0	0	0	brain 1
995	0	0	0	59	0	0	0	brain 1
178	0	0	0	11	0	1	0	brain 1
0	0	0	9	2	0	0	0	brain 1
16	0	0	0	9	0	2	0	brain 1
1	0	0	0	1	0	20	0	brain 1
0	0	0	2	2	0	0	0	brain 1
22	0	0	0	17	1	0	0	brain 1
4	0	0	0	1	0	0	0	brain 1
99	0	0	2	0	4	2	0	brain 1
970	0	0	0	1	0	0	0	brain 1
505	0	0	0	2	0	0	0	brain 1
5	0	0	0	18	0	3	0	brain 1
1	0	0	0	28	0	0	0	brain 1
1211	0	1	0	91	0	0	0	brain 1
1	0	0	0	1	0	1	0	brain 1
1	0	0	0	40	0	0	0	brain 1
186	0	0	0	3	1	0	0	brain 1
0	1	0	1	26	0	0	0	brain 1
13	0	0	0	3	0	0	0	brain 1
1	0	0	2	1	0	0	0	brain 1
1	0	0	0	5	0	0	0	brain 1
5	18	2	9	2	17	8	0	brain 1
1	0	1	0	0	0	0	0	brain 1
417	2	1	0	3	0	201	0	brain 1
405	0	0	9	10	0	0	0	brain 1
1	0	0	227	2	0	1	0	brain 1
1	0	0	0	5	0	0	0	brain 1
114	0	0	0	1	0	0	0	brain 1
6	0	0	0	0	0	5	0	brain 1
3	0	1	53	0	0	0	0	brain 1
2	0	0	2	1	0	0	0	brain 1
24	0	0	0	1	0	0	0	brain 1
242	0	0	5	0	0	8	0	brain 1
8	0	0	0	0	0	1	0	brain 1
0	0	0	9	45	0	0	0	brain 1
11	0	0	2	0	0	2	0	brain 1
56	0	0	0	0	0	3	0	brain 1
1	0	0	0	5	0	1	0	brain 1
24	0	1	0	0	0	0	0	brain 1
2	1	0	3	472	0	2	0	brain 1
14	0	0	0	0	0	4	0	brain 1
0	0	0	2	39	0	0	0	brain 1
52	1	0	0	1	0	0	0	brain 1
351	6	11	0	6	6	0	0	brain 1
12	0	0	1	28	0	1	0	brain 1
0	0	0	36	10	0	0	0	brain 1
418	0	0	0	1	0	0	0	brain 1
3	0	0	127	5	0	0	0	brain 1
177	0	0	0	30	0	0	0	brain 1
16	0	0	0	1	0	0	0	brain 1
50	0	0	0	7	0	0	0	brain 1
13	0	4	0	1	0	0	0	brain 1
4	0	0	0	74	0	0	0	brain 1
1	0	0	0	0	0	3	0	brain 1
292	0	0	0	0	0	1	0	brain 1
250	1	0	0	0	1	0	0	brain 1
60	0	0	0	1	0	0	0	brain 1
17	0	0	0	1	0	0	0	brain 1
0	1	0	1	6	0	0	0	brain 1
488	0	0	0	0	1	0	0	brain 1
4	0	0	0	12	0	0	0	brain 1
443	1	0	0	0	0	2	0	brain 1
142	0	6	2	1	7	2	0	brain 1
10	0	4	0	0	0	0	0	brain 1
248	0	0	0	2	0	0	0	brain 1
3	0	0	0	2	0	0	0	brain 1
304	0	0	1	1	0	0	0	brain 1
9	0	0	0	6	0	1	0	brain 1
16	0	5	0	0	0	0	0	brain 1
0	0	0	1	1	0	0	0	brain 1
15	0	0	14	9	0	0	0	brain 1
465	0	0	0	6	0	0	0	brain 1
7	0	0	0	1352	0	0	0	brain 1
8	0	13	0	4	0	0	0	brain 1
5	0	0	0	0	0	2	0	brain 1
584	15	1	1	0	14	4	0	brain 1
9	0	0	1	477	0	0	0	brain 1
86	0	0	0	1	0	0	0	brain 1
943	16	5	1	4	28	4	0	brain 1
242	0	0	0	4	0	0	0	brain 1
0	0	0	2	32	0	0	0	brain 1
82	0	0	1	20	0	44	0	brain 1
2	0	0	0	7	0	0	0	brain 1
4	0	0	0	0	0	2	0	brain 1
4	1	0	0	0	0	37	0	brain 1
1	0	1	0	164	0	0	0	brain 1
0	0	1	127	10	0	0	0	brain 1
57	0	0	0	4	0	0	0	brain 1
16	0	1	780	0	0	0	0	brain 1
58	0	0	0	21	0	0	0	brain 1
363	0	0	0	4	0	0	0	brain 1
19	0	0	0	2	0	0	0	brain 1
32	1	0	0	2	2	0	0	brain 1
24	3	0	700	1	0	0	0	brain 1
1	0	0	0	3	0	0	0	brain 1
205	0	0	0	0	0	1	0	brain 1
7	1	0	0	311	0	3	0	brain 1
26	0	0	0	1	0	0	0	brain 1
8	0	0	0	0	0	21	0	brain 1
23	0	0	851	8	2	0	0	brain 1
4	0	1	0	0	0	0	0	brain 1
0	0	0	1	404	0	0	0	brain 1
5	1	0	0	0	0	0	0	brain 1
503	0	0	0	5	0	0	0	brain 1
20	0	0	0	1	0	0	0	brain 1
212	0	0	0	3	0	0	0	brain 1
10	0	0	0	2	0	0	0	brain 1
23	0	1	0	1	0	0	0	brain 1
3	0	0	0	0	1	0	0	brain 1
59	0	2	0	2	0	0	0	brain 1
70	20	12	0	5	26	20	0	brain 1
20	0	1	0	0	0	0	0	brain 1
1	0	0	0	23	0	0	0	brain 1
442	0	0	281	3	0	1	0	brain 1
1	0	0	0	3	0	0	0	brain 1
2	0	0	2427	15	2	29	0	brain 1
63	0	0	0	26	2	0	0	brain 1
1	1	2	3	0	0	13	0	brain 1
1	0	1	0	1	0	0	0	brain 1
1	0	207	0	0	0	0	0	brain 1
4	9	3	36	7	6	14	0	brain 1
1053	12	0	1	0	8	1	0	brain 1
5	0	0	0	0	0	1	0	brain 1
406	0	0	0	19	0	0	0	brain 1
577	1	1	0	0	2	0	0	brain 1
1	0	0	0	2	0	0	0	brain 1
170	0	0	0	1	0	0	0	brain 1
26	1	0	0	0	0	0	0	brain 1
39	0	8	0	0	0	0	0	brain 1
2	2	1	0	0	2	4	0	brain 1
0	0	1	6	0	0	0	0	brain 1
1606	0	0	6	89	0	0	0	brain 1
1	0	0	367	9	6	0	0	brain 1
9	0	0	0	511	0	0	0	brain 1
807	0	0	1	2	0	2	0	brain 1
455	1	0	1	2	0	2	0	brain 1
451	0	1	0	0	0	0	0	brain 1
64	0	0	0	5	0	0	0	brain 1
4	0	0	0	0	0	2	0	brain 1
539	1	0	0	0	0	0	0	brain 1
56	0	0	0	0	0	1	0	brain 1
46	0	0	0	2	0	0	0	brain 1
3	2	0	185	8	0	2	0	brain 1
42	0	0	0	0	0	1	0	brain 1
206	0	0	10	6	0	0	0	brain 1
95	21	1	0	6	18	2	0	brain 1
29	0	0	6	27	0	0	0	brain 1
13	0	0	0	1	0	0	0	brain 1
8	0	0	0	1	0	0	0	brain 1
1	0	31	0	0	0	0	0	brain 1
0	0	0	5	2	0	0	0	brain 1
1482	0	0	1	53	0	4	0	brain 1
100	0	0	0	2	0	0	0	brain 1
5	0	0	0	1	0	0	0	brain 1
51	2	10	6	0	1	5	0	brain 1
2	0	0	0	0	0	6	0	brain 1
1	0	0	0	1509	0	0	0	brain 1
2	0	0	0	1	0	0	0	brain 1
3	0	1	0	2	0	0	0	brain 1
27	0	0	0	2	0	0	0	brain 1
4	0	1	0	713	0	0	0	brain 1
135	0	0	0	13	0	0	0	brain 1
2	0	0	0	6	0	0	0	brain 1
1	0	0	0	7	0	0	0	brain 1
1	0	0	0	21	0	0	0	brain 1
2	0	0	0	302	0	1	0	brain 1
0	0	1	9	93	0	2	0	brain 1
37	0	0	0	0	0	2	0	brain 1
2	1	0	0	0	1	1	0	brain 1
33	0	0	0	2	0	0	0	brain 1
2	0	0	0	1	0	0	0	brain 1
0	0	0	1	0	0	4	0	brain 1
0	6	8	1	5	11	4	0	brain 1
1124	0	0	0	0	0	1	0	brain 1
130	0	0	0	2	0	0	0	brain 1
1	0	0	0	23	0	0	0	brain 1
1	0	0	0	46	0	0	0	brain 1
0	0	0	10	362	0	3	0	brain 1
1	0	0	0	8	0	0	0	brain 1
61	0	1	0	412	0	0	0	brain 1
15	0	0	0	10	0	11	0	brain 1
56	0	0	27	4	0	0	0	brain 1
131	0	0	2	3	2	0	0	brain 1
508	0	1	0	2	0	0	0	brain 1
215	0	0	1	5	0	0	0	brain 1
310	0	0	2	15	0	6	0	brain 1
30	0	0	0	8	0	0	0	brain 1
32	1	0	0	2	0	3	0	brain 1
1	0	0	8	1	0	0	0	brain 1
3	0	0	0	11	0	0	0	brain 1
4	0	0	0	8	0	7	0	brain 1
1533	1	30	0	7	31	0	0	brain 1
13	0	0	0	1	0	0	0	brain 1
3	0	6	0	0	0	0	0	brain 1
7	0	0	1	0	0	1	0	brain 1
68	0	0	0	0	1	0	0	brain 1
663	0	0	5	9	0	1	0	brain 1
1	0	0	0	6	0	0	0	brain 1
0	0	0	1	17	0	0	0	brain 1
154	0	0	0	1	0	0	0	brain 1
429	0	0	0	7	0	0	0	brain 1
1	0	0	0	2	0	0	0	brain 1
46	1	0	0	0	1	0	0	brain 1
563	0	0	0	9	0	0	0	brain 1
1	0	0	0	1	1	0	0	brain 1
235	0	0	0	1	0	0	0	brain 1
1	0	48	0	1	3	0	0	brain 1
10	0	3	0	0	2	0	0	brain 1
792	0	0	2	0	0	1	0	brain 1
28	0	0	0	1	0	1	0	brain 1
1	0	0	0	0	0	5	0	brain 1
815	0	0	0	1	0	0	0	brain 1
2	0	1	0	0	0	0	0	brain 1
138	0	0	0	1	0	0	0	brain 1
2	0	0	0	1	0	0	0	brain 1
420	4	0	0	0	4	1	0	brain 1
52	0	0	0	1	0	0	0	brain 1
105	0	0	0	3	0	0	0	brain 1
24	1	0	0	67	0	0	0	brain 1
1	0	0	0	2	0	0	0	brain 1
4	2	5	0	10	5	2	0	brain 1
42	0	0	0	90	0	0	0	brain 1
5	0	0	0	1	0	0	0	brain 1
292	0	0	1	18	0	0	0	brain 1
87	0	0	0	80	0	0	0	brain 1
0	0	0	4	1	0	0	0	brain 1
5	0	0	12	270	0	0	0	brain 1
20	1	1	0	1	0	19	0	brain 1
16	0	0	0	0	0	1	0	brain 1
3	0	0	1	1	0	0	0	brain 1
5	0	1	0	0	0	0	0	brain 1
135	0	0	0	0	0	1	0	brain 1
50	3	1	0	19	1	30	0	brain 1
431	0	1	1	0	0	0	0	brain 1
95	0	0	2	1	0	0	0	brain 1
8	0	0	0	2	0	0	0	brain 1
13	0	82	0	15	5	0	0	brain 1
837	0	0	0	5	0	0	0	brain 1
3	0	1	0	10	0	1	0	brain 1
8	0	0	0	6	0	0	0	brain 1
14	0	0	240	4	0	11	0	brain 1
43	3	1	0	15	1	65	0	brain 1
584	8	0	0	1	13	6	0	brain 1
0	0	0	8	1	0	0	0	brain 1
1	1	0	0	0	1	1	0	brain 1
366	0	0	1	0	0	1	0	brain 1
2	0	0	0	22	0	0	0	brain 1
37	2	2	0	13	0	6	0	brain 1
43	0	0	0	1	0	0	0	brain 1
125	2	1	0	14	11	0	0	brain 1
9	0	0	0	15	0	1	0	brain 1
170	1	0	0	1	0	1	0	brain 1
38	0	0	0	1	0	3	0	brain 1
188	9	1	0	1	6	3	0	brain 1
2	0	0	0	57	0	0	0	brain 1
0	7	0	1	2	0	1	0	brain 1
43	0	0	0	1	0	0	0	brain 1
1	0	0	0	1	0	0	0	brain 1
7	1	0	713	32	0	1	0	brain 1
0	0	0	144	10	0	0	0	brain 1
3	0	0	0	4	0	0	0	brain 1
20	0	0	0	6	0	0	0	brain 1
111	9	2	3	2	11	7	0	brain 1
31	33	2	0	6	47	21	0	brain 1
354	1	20	0	21	8	2	0	brain 1
1203	14	0	5	12	11	1	0	brain 1
58	0	0	0	1	0	0	0	brain 1
3	0	0	0	9	0	3	0	brain 1
0	0	0	1	53	0	0	0	brain 1
1	0	0	0	6	0	0	0	brain 1
50	0	1	0	1	0	0	0	brain 1
6	0	0	0	49	0	0	0	brain 1
3	0	0	0	1	0	0	0	brain 1
43	0	0	0	6	0	0	0	brain 1
9	0	0	0	1	0	0	0	brain 1
25	0	1	0	1	0	0	0	brain 1
2	0	0	0	10	0	0	0	brain 1
183	0	0	0	2	0	0	0	brain 1
1	0	0	0	0	1	0	0	brain 1
1	0	0	7	877	0	5	0	brain 1
24	0	0	963	12	0	0	0	brain 1
17	0	21	0	0	0	0	0	brain 1
1	0	0	0	1	0	0	0	brain 1
19	0	516	0	2	0	0	0	brain 1
16	0	0	0	1	0	0	0	brain 1
3	0	0	0	1	1	4	0	brain 1
1	0	0	0	0	0	5	0	brain 1
70	0	0	0	1	0	0	0	brain 1
364	0	0	0	0	0	6	0	brain 1
49	7	0	0	10	15	0	0	brain 1
3	0	0	0	2	2	0	0	brain 1
90	0	0	0	1	0	0	0	brain 1
2	0	1	0	0	0	0	0	brain 1
10	0	20	0	32	0	0	0	brain 1
0	0	1	1	0	0	0	0	brain 1
246	0	0	0	12	0	0	0	brain 1
13	0	0	0	14	0	0	0	brain 1
2	0	0	61	0	0	1	0	brain 1
3	15	1	3	4	4	3	0	brain 1
14	0	2	0	2	0	0	0	brain 1
1	0	0	0	7	0	0	0	brain 1
279	0	0	3	0	0	2	0	brain 1
449	3	4	11	5	7	2	0	brain 1
17	0	0	0	18	0	0	0	brain 1
0	0	0	30	1	0	0	0	brain 1
207	0	0	1	5	0	0	0	brain 1
710	3	10	0	1	21	3	0	brain 1
418	0	0	0	1	0	0	0	brain 1
1	0	0	0	1	0	0	0	brain 1
577	1	3	0	5	8	0	0	brain 1
85	0	0	0	1	0	0	0	brain 1
1	0	0	0	3	0	0	0	brain 1
9	0	0	0	268	0	0	0	brain 1
281	3	14	0	13	2	0	0	brain 1
37	0	0	0	1	0	2	0	brain 1
1	0	0	0	17	0	2	0	brain 1
2	0	0	0	19	0	0	0	brain 1
1	0	0	2	13	1	293	1	brain 1
2808	5	4	0	17	12	5	0	brain 1
143	0	0	0	0	0	1	0	brain 1
29	15	6	351	6	15	7	0	brain 1
9	1	0	0	0	0	0	0	brain 1
47	0	0	0	3	0	5	0	brain 1
216	2	0	5	7	1	0	0	brain 1
7	0	894	0	7	0	0	1	brain 1
439	0	1	2	26	0	0	0	brain 1
80	0	1	0	2	0	0	0	brain 1
253	5	5	0	7	22	0	0	brain 1
179	0	0	1	0	0	1	0	brain 1
1	0	0	0	2	0	0	0	brain 1
14	1	3	0	2	1	0	0	brain 1
33	0	0	0	3	0	0	0	brain 1
25	0	0	3	4	0	1	0	brain 1
4	0	0	0	2	0	0	0	brain 1
2	0	0	0	104	7	3	0	brain 1
721	0	0	0	4	0	0	0	brain 1
790	0	0	0	10	0	0	0	brain 1
612	9	104	2	22	3	1	0	brain 1
10	1	1	0	378	0	0	0	brain 1
2	0	0	0	8	0	0	0	brain 1
5	0	0	0	19	0	0	0	brain 1
4	0	0	0	1	0	0	0	brain 1
34	0	0	0	0	0	1	0	brain 1
1	1	5	115	6	2	3	0	brain 1
201	0	0	0	3	0	1	0	brain 1
2	0	0	0	0	0	25	1	brain 1
19	0	5	0	37	1	0	0	brain 1
3	0	0	6	0	0	5	0	brain 1
1	0	0	0	2	1	0	0	brain 1
32	0	0	0	2	1	1	0	brain 1
42	0	0	0	4	0	0	0	brain 1
151	23	11	0	36	34	0	0	brain 1
15	0	0	0	0	0	2	0	brain 1
183	0	0	0	0	0	21	0	brain 1
11	0	0	0	12	0	0	0	brain 1
3	0	0	0	0	2	0	0	brain 1
1	0	0	0	1	0	0	0	brain 1
16	0	0	7	7	0	0	0	brain 1
10	0	0	0	1	0	0	0	brain 1
1	0	1	0	0	0	0	0	brain 1
1	0	0	0	0	0	1	0	brain 1
2	0	0	0	0	0	4	0	brain 1
42	0	1	0	0	0	0	0	brain 1
17	0	0	0	63	0	0	0	brain 1
20	0	0	0	0	0	5	0	brain 1
84	0	0	0	3	0	0	0	brain 1
2	0	0	0	9	0	0	0	brain 1
3	0	0	0	17	0	0	0	brain 1
1	0	0	0	0	0	1	0	brain 1
165	0	0	0	14	0	2	0	brain 1
95	0	0	0	1	0	1	0	brain 1
4	0	35	33	0	0	1	0	brain 1
9	0	0	0	17	0	0	0	brain 1
19	1	0	0	0	0	1	0	brain 1
723	0	0	2	4	1	11	0	brain 1
52	0	2	0	25	1	0	0	brain 1
0	0	0	207	2	0	0	0	brain 1
1	0	0	0	0	0	2	0	brain 1
74	0	0	0	5	0	0	0	brain 1
0	0	0	2	1	0	0	0	brain 1
31	0	0	165	1	0	0	0	brain 1
270	0	0	0	1	0	0	0	brain 1
309	1	1	0	1	0	1	0	brain 1
0	0	0	7	1	0	0	0	brain 1
2	1	0	2	0	0	2	0	brain 1
9	0	0	0	1	0	0	0	brain 1
347	3	0	2	4	6	0	0	brain 1
1	0	0	0	13	0	0	0	brain 1
5	0	0	0	1	0	0	0	brain 1
0	0	0	1	11	0	0	0	brain 1
21	0	0	0	0	0	2	0	brain 1
3	0	0	0	1	0	0	0	brain 1
544	0	0	0	3	0	3	0	brain 1
2	0	0	0	1	0	0	0	brain 1
1	1	0	0	181	0	5	0	brain 1
336	0	0	0	1	0	0	0	brain 1
10	0	6	0	2	0	0	0	brain 1
3	0	0	0	1	0	0	0	brain 1
50	0	0	2	1	0	0	0	brain 1
1	0	0	0	52	1	0	0	brain 1
5	6	2	0	0	5	1	0	brain 1
0	0	1	4	0	0	0	0	brain 1
109	0	1	1	0	0	0	0	brain 1
1	0	0	0	1	0	0	0	brain 1
83	0	0	0	4	0	0	0	brain 1
1	0	0	0	1	0	0	0	brain 1
21	0	0	0	20	0	5	0	brain 1
110	0	3	0	0	1	0	0	brain 1
1309	0	268	0	19	22	0	0	brain 1
15	0	2	0	16	0	0	0	brain 1
1	0	1030	0	2	7	0	0	brain 1
21	7	5	0	0	5	2	0	brain 1
3	0	0	7	642	0	1	0	brain 1
0	0	0	1	2	0	0	0	brain 1
2	0	1	0	0	0	0	0	brain 1
17	0	0	0	0	0	301	0	brain 1
1	1	1	1	1	4	2	0	brain 1
383	0	0	0	31	0	0	0	brain 1
0	0	0	1	3	0	0	0	brain 1
444	0	0	0	1	0	0	0	brain 1
879	0	0	0	23	0	0	0	brain 1
38	0	0	0	3	0	0	0	brain 1
761	7	4	0	12	11	1	0	brain 1
1	0	0	0	2	0	0	0	brain 1
19	0	0	0	12	0	21	0	brain 1
2158	0	1	0	1	0	0	0	brain 1
820	0	0	0	16	0	1	0	brain 1
6	0	1	0	0	0	0	0	brain 1
57	0	0	0	1	0	0	0	brain 1
4	0	0	1	8	0	1	0	brain 1
700	0	0	0	0	0	1	0	brain 1
1	0	1	0	0	0	0	0	brain 1
12	1	0	0	13	0	16	0	brain 1
1	0	0	0	6	0	0	0	brain 1
601	8	55	1	27	4	6	0	brain 1
553	0	0	3	27	0	1	0	brain 1
10	2	3	0	1752	0	0	0	brain 1
68	0	0	0	1	0	0	0	brain 1
0	0	0	49	1	0	0	0	brain 1
2	0	0	412	42	0	1	0	brain 1
4	0	0	0	11	0	3	0	brain 1
0	0	0	48	3	0	0	0	brain 1
335	0	11	0	1	0	0	0	brain 1
2	0	0	5	2	0	0	0	brain 1
3	0	1	0	1	2	0	0	brain 1
23	23	11	0	23	12	15	0	brain 1
0	0	0	5	2	0	0	0	brain 1
10	0	1	0	15	0	0	0	brain 1
5	0	0	0	0	0	9	0	brain 1
1	0	1	0	2	0	0	0	brain 1
0	0	0	16	0	0	1	0	brain 1
173	0	0	0	5	3	0	0	brain 1
14	4	0	0	3	4	5	0	brain 1
26	0	0	0	21	1	0	0	brain 1
15	0	0	1310	38	0	0	0	brain 1
1	0	0	0	10	0	0	0	brain 1
2	0	0	0	2	0	0	0	brain 1
23	1	0	2	0	0	9	0	brain 1
17	0	0	0	397	1	9	0	brain 1
5	0	0	5	7	0	0	0	brain 1
1	0	0	0	1	0	0	0	brain 1
269	0	0	0	9	0	6	0	brain 1
10	1	0	0	41	0	14	0	brain 1
762	0	0	0	36	0	0	0	brain 1
8	0	35	0	0	0	0	0	brain 1
1444	15	1	0	3	14	0	0	brain 1
307	0	0	0	1	0	0	0	brain 1
339	0	0	0	31	0	2	0	brain 1
10	0	0	0	2	0	0	0	brain 1
34	0	0	0	0	0	2	0	brain 1
15	0	3	0	0	0	0	0	brain 1
437	1	1	7	3	0	0	0	brain 1
3	0	0	0	3	0	0	0	brain 1
1	0	0	0	10	0	0	0	brain 1
2	0	0	0	2	0	0	0	brain 1
13	0	0	0	0	0	1	0	brain 1
22	0	0	0	6	0	0	0	brain 1
0	0	1	1	0	0	0	0	brain 1
4	0	0	0	3	0	4	0	brain 1
3	0	8	0	0	0	0	0	brain 1
1	0	0	23	0	0	1	0	brain 1
18	0	11	19	18	5	3	0	brain 1
1	0	0	0	60	0	0	0	brain 1
492	0	0	0	1	0	0	0	brain 1
56	11	3136	0	16	22	2	0	brain 1
494	0	0	0	4	0	15	0	brain 1
5	0	1	0	103	0	5	0	brain 1
101	0	0	0	200	0	0	0	brain 1
1	0	0	0	2	0	7	0	brain 1
33	0	24	0	24	9	0	0	brain 1
31	0	0	0	10	0	0	0	brain 1
321	3	0	0	0	0	1	0	brain 1
7	0	0	0	1	0	0	0	brain 1
837	13	10	41	41	6	5	0	brain 1
1445	5	19	0	7	17	1	0	brain 1
19	0	0	0	0	0	1	0	brain 1
272	0	0	0	2	0	0	0	brain 1
32	0	1	0	2	0	0	0	brain 1
1	0	0	0	8	0	0	0	brain 1
1	0	0	0	1	0	0	0	brain 1
0	0	0	6	10	0	0	0	brain 1
92	0	1	1	58	0	7	0	brain 1
4	0	0	0	12	0	0	0	brain 1
9	0	1	0	0	0	0	0	brain 1
7	0	0	0	3	0	0	0	brain 1
3	0	0	0	0	0	1	0	brain 1
59	0	1	4	25	0	1	0	brain 1
1184	0	1	0	32	0	0	0	brain 1
18	0	0	0	1	0	0	0	brain 1
204	0	0	0	7	0	9	0	brain 1
1	0	0	0	0	0	1	0	brain 1
43	0	0	0	6	0	0	0	brain 1
843	0	0	0	1	0	5	0	brain 1
311	1	0	0	1	2	0	0	brain 1
5	0	0	0	19	0	0	0	brain 1
93	0	7	0	0	0	0	0	brain 1
2	0	0	0	102	0	0	0	brain 1
44	0	1	0	102	0	0	0	brain 1
136	0	0	0	13	0	0	0	brain 1
1	0	1279	0	5	2	0	0	brain 1
13	6	0	14	9	2	3	0	brain 1
14	0	0	0	0	0	2	0	brain 1
1	0	0	0	1	0	0	0	brain 1
0	0	0	2	41	0	0	0	brain 1
758	3	3	0	2	7	0	0	brain 1
1	0	0	0	0	0	1	0	brain 1
7	0	0	0	0	0	1	0	brain 1
27	0	0	0	4	0	0	0	brain 1
1620	12	7	11	7	24	6	0	brain 1
1	0	0	2	49	0	0	0	brain 1
3	0	1	0	0	0	0	0	brain 1
2	1	0	0	122	1	0	0	brain 1
17	70	5	46	2309	2	8	1	brain 1
42	0	0	0	225	0	0	0	brain 1
3	0	0	1379	23	0	1	0	brain 1
0	0	0	1	98	0	0	0	brain 1
37	0	0	0	1	0	0	0	brain 1
2	0	0	0	9	0	0	0	brain 1
71	0	1	0	1	0	0	0	brain 1
25	1	0	0	0	0	1	0	brain 1
0	0	0	1	14	0	0	0	brain 1
14	0	0	0	15	0	0	0	brain 1
1	0	0	0	1	0	1	0	brain 1
86	0	0	0	36	0	0	0	brain 1
111	0	0	0	3	0	9	0	brain 1
1	0	0	0	0	0	1	0	brain 1
0	0	0	49	0	0	2	0	brain 1
23	0	0	0	2	0	0	0	brain 1
4	0	0	2	63	0	29	0	brain 1
69	0	0	0	10	0	0	0	brain 1
2	0	0	459	8	0	4	0	brain 1
24	4	0	1	7	0	2	0	brain 1
5	0	0	0	2	0	0	0	brain 1
11	0	0	1	39	0	0	0	brain 1
122	0	0	0	0	0	2	0	brain 1
45	0	0	0	2	0	0	0	brain 1
70	0	0	0	1	0	0	0	brain 1
5	0	0	0	0	0	1	0	brain 1
6	0	0	0	8	0	0	0	brain 1
43	20	9	77	24	35	7	0	brain 1
5	22	2	2	1	12	7	0	brain 1
142	0	0	0	0	3	0	0	brain 1
1	0	3	0	0	0	0	0	brain 1
41	0	5	0	3	0	0	0	brain 1
234	0	0	0	4	0	5	0	brain 1
31	0	0	0	1	0	203	0	brain 1
9	0	0	1	33	0	0	0	brain 1
597	13	1	0	1	11	7	0	brain 1
10	0	0	39	5	0	0	0	brain 1
23	0	0	0	843	0	1	0	brain 1
1	0	0	0	0	0	14	0	brain 1
1	0	0	12	239	0	2	0	brain 1
32	19	1	1	93	0	1	0	brain 1
2	0	0	0	146	0	0	0	brain 1
52	0	0	0	1	0	0	0	brain 1
4	1	0	2	12	0	16	0	brain 1
240	3	4	0	5	6	2	0	brain 1
1	0	0	0	4	0	0	0	brain 1
7	0	0	0	4	0	0	0	brain 1
344	0	0	6	2	0	1	0	brain 1
5	0	0	0	0	0	1	0	brain 1
5	0	1	0	0	0	0	0	brain 1
524	2	19	0	9	2	0	0	brain 1
5	1	0	0	312	0	0	0	brain 1
2014	9	0	0	4	73	6	0	brain 1
37	0	0	1	78	0	1	0	brain 1
202	0	0	0	2	0	0	0	brain 1
0	0	1	1	0	0	45	0	brain 1
2	0	0	129	13	0	0	0	brain 1
1	0	0	0	2	0	0	0	brain 1
12	0	0	0	2	0	1	0	brain 1
2	0	0	0	73	0	0	0	brain 1
291	2	9	0	1	5	3	0	brain 1
1	0	0	0	1	0	0	0	brain 1
109	0	0	0	1	0	0	0	brain 1
40	0	1	0	28	0	0	0	brain 1
1	0	0	0	801	0	1	0	brain 1
143	0	6	0	4	0	0	0	brain 1
81	0	0	0	0	0	2	0	brain 1
17	0	0	0	2	0	2	0	brain 1
111	0	0	0	1	0	0	0	brain 1
5	0	0	0	1	0	0	0	brain 1
0	1	0	53	0	0	0	0	brain 1
2	0	1009	0	6	5	0	0	brain 1
80	0	0	0	1	0	0	0	brain 1
3	1	0	0	30	0	5	0	brain 1
42	0	0	0	1	0	0	0	brain 1
1	0	0	0	28	0	0	0	brain 1
59	0	0	0	0	0	1	0	brain 1
3	0	0	0	0	0	3	0	brain 1
1	0	478	0	0	1	0	0	brain 1
1	0	0	0	107	0	0	0	brain 1
9	0	38	1245	24	3	2	0	brain 1
128	0	0	0	8	0	0	0	brain 1
534	4	3	0	6	9	0	0	brain 1
1	0	0	0	3	0	0	0	brain 1
125	0	0	0	63	0	1	0	brain 1
5	1	0	0	9	0	2	0	brain 1
3	0	0	0	0	0	2	0	brain 1
7	0	0	0	2	0	0	0	brain 1
53	1	2	0	2	4	0	0	brain 1
732	0	0	2	30	0	3	0	brain 1
243	0	0	1	12	0	0	0	brain 1
11	0	0	0	2	0	0	0	brain 1
637	0	4	4	14	0	1	0	brain 1
2	0	0	0	12	0	0	0	brain 1
165	1	1	0	0	0	0	0	brain 1
782	0	1	0	28	0	1	0	brain 1
7	0	0	0	44	1	33	0	brain 1
5	0	0	0	23	0	7	0	brain 1
18	0	1	0	0	0	0	0	brain 1
19	0	0	0	2	0	0	0	brain 1
5	0	1	0	3	0	0	0	brain 1
7	0	1	0	0	0	0	0	brain 1
25	0	0	0	20	0	6	0	brain 1
4	0	0	0	0	0	1	0	brain 1
15	0	0	0	1	0	0	0	brain 1
26	0	1	0	1	0	0	0	brain 1
32	0	0	0	0	0	1	0	brain 1
760	0	5	1	5	2	0	0	brain 1
7	0	0	0	488	0	0	0	brain 1
1108	0	1	0	4	0	0	0	brain 1
23	0	0	0	1	0	0	0	brain 1
4	0	1743	0	6	21	0	0	brain 1
3	0	0	0	1	0	0	0	brain 1
9	0	0	0	4	2	0	0	brain 1
14	0	0	1	1	0	0	0	brain 1
891	0	0	0	56	0	0	0	brain 1
1	0	0	0	3	0	0	0	brain 1
61	30	3	0	8	30	21	0	brain 1
192	0	0	0	4	0	0	0	brain 1
222	0	0	0	3	0	0	0	brain 1
10	0	16	0	0	0	0	0	brain 1
7	0	0	0	6	0	0	0	brain 1
1	0	0	0	0	0	1	0	brain 1
6	0	6	0	2	0	0	0	brain 1
59	0	0	0	1	0	1	0	brain 1
6	0	0	0	3	0	5	0	brain 1
5	0	0	0	1	0	1	0	brain 1
333	0	0	0	14	0	1	0	brain 1
659	2	1	30	17	18	7	0	brain 1
55	0	0	0	0	0	7	0	brain 1
4	0	0	2	1	0	0	0	brain 1
154	0	0	0	3	0	0	0	brain 1
0	0	0	14	1	0	0	0	brain 1
1	0	0	0	0	0	1	0	brain 1
1	0	0	0	1	0	0	0	brain 1
3	0	0	0	0	0	1	0	brain 1
5	0	0	0	25	0	14	0	brain 1
6	1	0	0	0	2	0	0	brain 1
1	0	0	0	23	0	38	0	brain 1
11	0	0	0	0	1	0	0	brain 1
62	0	1	0	0	0	0	0	brain 1
9	0	0	1	87	0	17	0	brain 1
351	0	0	0	0	0	12	0	brain 1
80	0	0	0	23	0	18	0	brain 1
1	0	0	0	5	0	0	0	brain 1
209	1	0	1	2	0	0	0	brain 1
0	0	0	1	6	0	0	0	brain 1
1225	0	0	4	69	0	0	0	brain 1
1228	0	0	0	2	0	0	0	brain 1
50	0	0	0	3	0	0	0	brain 1
74	0	0	3	2	0	0	0	brain 1
2	0	0	0	1	0	0	0	brain 1
274	1	6	0	5	2	2	0	brain 1
0	0	0	1	1	0	0	0	brain 1
1	0	0	0	3	1	0	0	brain 1
7	0	1	0	0	1	0	0	brain 1
230	0	0	0	2	0	0	0	brain 1
347	0	0	0	0	0	1	0	brain 1
17	0	0	0	14	0	1	0	brain 1
13	0	0	5	9	0	12	0	brain 1
13	0	0	0	1	0	0	0	brain 1
34	0	0	0	0	0	3	0	brain 1
1	0	0	0	2	0	0	0	brain 1
17	0	0	0	3	0	0	0	brain 1
15	0	0	0	0	0	1	0	brain 1
4	0	0	0	9	0	2	0	brain 1
1	0	0	0	9	0	0	0	brain 1
11	0	1	0	0	0	0	0	brain 1
7	0	0	0	3	0	0	0	brain 1
772	0	48	0	6	5	0	0	brain 1
138	6	0	0	0	18	3	0	brain 1
1	0	0	0	1	0	0	0	brain 1
176	2	51	7	44	20	4	0	brain 1
3	0	1	0	542	0	0	0	brain 1
14	0	0	0	0	0	3	0	brain 1
0	11	0	1	0	5	0	0	brain 1
24	0	1	0	19	0	1	0	brain 1
1	0	0	9	301	0	0	0	brain 1
36	0	0	0	1	0	0	0	brain 1
7	4	0	0	0	0	0	0	brain 1
1	0	0	0	8	0	0	0	brain 1
88	4	13	0	9	7	0	0	brain 1
11	0	0	0	6	0	0	0	brain 1
2162	1	40	0	30	1	0	0	brain 1
1	0	0	0	1024	0	0	0	brain 1
24	0	0	0	10	0	0	0	brain 1
1	0	0	1	36	0	0	0	brain 1
23	0	0	0	2	0	0	0	brain 1
180	0	0	0	31	0	0	0	brain 1
42	0	0	5	2	0	0	0	brain 1
47	0	0	1	1	0	0	0	brain 1
48	0	2	0	0	0	0	0	brain 1
8	0	0	0	11	0	0	0	brain 1
25	0	0	0	3	0	0	0	brain 1
90	0	0	0	12	0	0	0	brain 1
2	0	0	0	0	0	67	0	brain 1
21	0	0	0	3	0	0	0	brain 1
1	0	142	0	0	0	0	0	brain 1
44	0	0	0	7	0	0	0	brain 1
5	0	0	0	2	0	1	0	brain 1
299	3	4	0	4	2	2	0	brain 1
1	0	1	0	3	0	0	0	brain 1
811	4	15	9	24	1	1	0	brain 1
14	0	0	0	12	0	0	0	brain 1
1	0	0	0	9	0	0	0	brain 1
14	0	0	0	0	2	1	0	brain 1
234	3	7	0	2	11	1	0	brain 1
147	0	0	2	5	0	2	0	brain 1
0	0	0	10	1	0	0	0	brain 1
1415	18	7	0	7	57	1	0	brain 1
5	3	1	5	359	0	1	0	brain 1
4	0	1	0	0	0	0	0	brain 1
1	0	0	0	3	0	0	0	brain 1
123	0	0	0	10	0	6	0	brain 1
24	0	0	0	1	0	0	0	brain 1
19	0	0	598	0	0	21	0	brain 1
29	0	9	1	0	0	0	0	brain 1
18	0	0	0	0	0	51	0	brain 1
2	0	0	0	3	0	0	0	brain 1
98	31	0	0	5	38	5	0	brain 1
10	0	0	0	42	0	0	0	brain 1
139	0	2	0	0	5	0	0	brain 1
5	0	0	0	1	0	0	0	brain 1
1	0	0	0	0	0	1	0	brain 1
221	0	0	0	0	0	1	0	brain 1
7	0	0	1	0	0	1	0	brain 1
462	0	32	1	0	9	1	0	brain 1
0	0	0	337	2	0	0	0	brain 1
3	0	0	0	0	0	2	0	brain 1
8	1	0	0	0	0	0	0	brain 1
0	0	0	429	1	0	0	0	brain 1
7	0	0	0	1	0	0	0	brain 1
1	0	0	0	1	0	0	0	brain 1
416	0	0	0	12	1	2	0	brain 1
206	3	4	1	268	5	211	0	brain 1
20	1	1	6	9	5	1	0	brain 1
22	1	7	1	16	1	0	0	brain 1
8	0	0	0	1	0	0	0	brain 1
118	0	0	0	2	0	2	0	brain 1
18	15	0	1006	10	12	2	0	brain 1
16	0	0	0	2	0	0	0	brain 1
0	0	0	7	2	0	0	0	brain 1
1	2	0	0	0	0	0	0	brain 1
1	0	0	0	0	0	4	0	brain 1
4	0	0	0	1	0	0	0	brain 1
605	0	0	4	2	0	0	0	brain 1
500	0	0	3	1	0	0	0	brain 1
5	0	0	0	2	0	0	0	brain 1
1	0	0	0	1	0	3	0	brain 1
1	2	0	0	15	0	1	0	brain 1
11	0	0	0	1	0	0	0	brain 1
893	0	0	0	13	0	0	0	brain 1
2	0	0	0	4	0	0	0	brain 1
18	0	0	0	0	0	1	0	brain 1
20	0	3	0	2	0	0	0	brain 1
5	0	0	0	17	0	0	0	brain 1
101	3	2	0	17	0	0	0	brain 1
420	0	0	0	14	0	0	0	brain 1
59	0	0	0	4	0	0	0	brain 1
1	0	0	0	11	0	6	0	brain 1
0	0	0	1	4	0	0	0	brain 1
575	0	0	0	1	0	0	0	brain 1
1	0	0	0	0	0	1	0	brain 1
2	0	1	0	0	0	0	0	brain 1
6	0	0	0	1	0	0	0	brain 1
3	0	0	0	1	0	0	0	brain 1
174	0	0	0	5	4	0	0	brain 1
0	0	0	84	5	0	0	0	brain 1
591	0	0	0	0	0	2	0	brain 1
928	0	0	1	4	0	4	0	brain 1
4	0	0	0	1	0	0	0	brain 1
28	0	0	1	32	0	3	0	brain 1
3	0	0	0	3	0	6	0	brain 1
14	0	0	0	2	0	0	0	brain 1
1196	0	0	0	4	0	0	0	brain 1
67	15	2	0	15	11	4	0	brain 1
194	0	0	0	1	0	0	0	brain 1
11	0	1	29	883	1	5	0	brain 1
6	0	0	0	5	0	76	0	brain 1
243	0	15	0	0	0	0	0	brain 1
32	0	12	0	2	0	0	0	brain 1
750	0	54	0	62	15	1	0	brain 1
17	0	0	0	28	0	0	0	brain 1
1	1	0	0	1	0	0	0	brain 1
3	0	0	0	2	0	1	0	brain 1
6	0	0	0	6	0	0	0	brain 1
297	0	1	0	0	0	0	0	brain 1
9	0	0	0	2	0	0	0	brain 1
9	0	0	2	2	0	0	0	brain 1
1	0	0	0	1	0	0	0	brain 1
56	4	110	0	41	32	3	0	brain 1
320	0	0	0	6	0	1	0	brain 1
1	0	0	0	0	0	8	0	brain 1
3	3	0	0	13	10	1	0	brain 1
11	0	0	365	0	0	1	0	brain 1
1	2	0	0	2	4	0	0	brain 1
1	0	0	0	1	0	5	0	brain 1
39	0	2	1	0	0	0	0	brain 1
88	0	1	0	0	0	2	0	brain 1
13	0	1	0	0	0	12	0	brain 1
1	0	0	3	1	0	6	0	brain 1
509	0	0	0	0	0	1	0	brain 1
32	0	0	8	3	0	3	0	brain 1
0	0	0	9	1	0	0	0	brain 1
1	0	0	0	0	0	1	0	brain 1
312	0	0	0	0	0	1	0	brain 1
12	0	0	0	2	0	0	0	brain 1
79	0	0	0	1	0	1	0	brain 1
1	0	0	0	0	0	23	0	brain 1
21	2	0	0	0	1	0	0	brain 1
262	0	0	6	22	0	0	0	brain 1
956	0	1	9	32	0	0	0	brain 1
3	0	0	0	1	0	0	0	brain 1
34	0	0	0	4	0	0	0	brain 1
8	0	0	2	1	0	5	0	brain 1
1082	0	9	0	0	0	0	0	brain 1
12	0	0	0	1	0	0	0	brain 1
152	3	0	0	1	3	1	0	brain 1
5	0	0	1	106	0	0	0	brain 1
0	0	0	2	163	0	0	0	brain 1
51	0	0	29	2	0	0	0	brain 1
4	0	0	0	7	0	0	0	brain 1
8	0	0	0	10	0	0	0	brain 1
1	0	0	0	18	0	0	0	brain 1
15	0	0	0	1	0	0	0	brain 1
23	0	0	0	1	0	21	0	brain 1
20	0	0	973	1	0	0	0	brain 1
1	0	0	0	5	0	0	0	brain 1
2	0	0	0	0	0	7	0	brain 1
44	0	0	0	0	1	0	0	brain 1
0	0	0	22	0	0	1	0	brain 1
80	1	1	0	9	0	1	0	brain 1
1	0	0	0	4	0	0	0	brain 1
1	0	0	0	10	0	0	0	brain 1
12	1	0	0	0	3	0	0	brain 1
1	0	0	0	7	0	0	0	brain 1
1657	1	4	10	68	0	0	0	brain 1
164	1	0	0	1	0	1	0	brain 1
55	0	0	0	0	0	79	0	brain 1
4	0	2	0	710	0	0	0	brain 1
556	2	2	0	8	10	0	0	brain 1
0	0	0	1	0	0	2	0	brain 1
54	0	0	0	21	0	0	0	brain 1
2	0	0	0	7	0	0	0	brain 1
136	0	23	0	0	0	0	0	brain 1
8	0	0	0	1	0	0	0	brain 1
1	0	0	0	18	0	0	0	brain 1
1	0	0	0	2	0	0	0	brain 1
759	0	0	0	1	0	0	0	brain 1
1	0	0	0	4	2	0	0	brain 1
0	0	1	18	0	0	0	0	brain 1
1	0	0	0	81	1	0	0	brain 1
15	2	0	1	0	1	0	0	brain 1
9	0	0	0	0	0	3	0	brain 1
1	0	0	4	13	0	0	0	brain 1
0	0	0	1	1	0	0	0	brain 1
1	0	1	0	0	0	0	0	brain 1
1	0	0	0	1	1	0	0	brain 1
346	7	6	0	5	8	5	0	brain 1
4	0	0	0	0	0	4	0	brain 1
1076	13	0	0	6	18	2	0	brain 1
5	0	0	0	2	0	19	0	brain 1
0	0	0	15	2	0	0	0	brain 1
1	0	105	0	0	0	0	0	brain 1
29	1	0	0	0	0	0	0	brain 1
21	0	0	0	123	0	0	0	brain 1
151	0	2	0	0	0	0	0	brain 1
0	16	0	2	120	1	2	0	brain 1
3	0	0	0	0	3	0	0	brain 1
497	8	28	1	9	3	1	0	brain 1
1	0	0	0	1	0	0	0	brain 1
15	0	0	0	50	0	4	0	brain 1
480	0	0	0	1	0	0	0	brain 1
16	1	0	13	1	0	1	0	brain 1
11	0	0	0	0	0	1	0	brain 1
10	0	1	4	0	0	0	0	brain 1
24	0	0	1	19	0	1	0	brain 1
0	0	0	145	4	0	0	0	brain 1
1	1	2	0	347	0	0	0	brain 1
32	0	0	1	2	0	1	0	brain 1
2	1	0	0	0	0	0	0	brain 1
25	0	0	0	16	0	0	0	brain 1
29	0	0	0	1	0	0	0	brain 1
205	0	0	0	2	0	0	0	brain 1
98	0	0	0	1	3	0	0	brain 1
425	0	0	1	126	0	0	0	brain 1
100	0	0	0	426	0	3	0	brain 1
5	0	0	5	515	2	0	0	brain 1
1015	2	14	0	8	2	0	0	brain 1
5	0	1	3	1	1	2	0	brain 1
86	0	0	0	1	0	0	0	brain 1
3	0	0	91	2	0	0	0	brain 1
576	0	0	67	3	1	0	0	brain 1
1	0	0	0	2	0	0	0	brain 1
50	5	1	0	1	7	0	0	brain 1
516	10	0	0	7	13	2	1	brain 1
49	29	32	1	15	83	15	1	brain 1
692	0	0	1	0	0	1	0	brain 1
19	0	0	0	4	0	0	0	brain 1
167	0	0	3	3	0	0	0	brain 1
32	1	21	0	15	13	0	0	brain 1
1	0	0	0	0	0	7	0	brain 1
6	0	0	1	0	0	1	0	brain 1
3	1	0	10	1105	0	1	0	brain 1
19	1	0	1	28	0	4	0	brain 1
138	0	0	0	1	0	0	0	brain 1
1	0	0	0	3	0	3	0	brain 1
9	0	0	0	2	0	0	0	brain 1
175	0	0	0	0	0	7	0	brain 1
248	0	1	0	20	0	0	0	brain 1
57	0	1	0	0	0	0	0	brain 1
39	0	1	0	8	0	0	0	brain 1
640	0	0	0	2	0	0	0	brain 1
492	0	1	5	0	0	0	0	brain 1
203	5	1	0	1	1	0	0	brain 1
30	0	0	0	3	0	0	0	brain 1
6	0	2	0	0	0	0	0	brain 1
5	0	0	0	49	0	4	0	brain 1
266	0	0	0	0	0	3	0	brain 1
8	0	0	0	8	0	0	0	brain 1
258	0	0	1	3	0	0	0	brain 1
16	4	3	2	0	4	2	0	brain 1
13	0	2	0	0	0	0	0	brain 1
2	5	3	0	2	11	2	0	brain 1
27	0	0	0	1	0	0	0	brain 1
[truncated: 151,555 more rows]
